# Supplementary material for: 3,4,5-Trihydr­oxy-N′-(1H-indol-3-yl­methyl­idene)benzohydrazide penta­hydrate
Source: Acta Crystallogr Sect E Struct Rep Online. 2008 Nov 29;64(Pt 12):o2481. doi: 10.1107/S1600536808039342 (PMC2959793; doi:10.1107/S1600536808039342)
Supplement: Supplementary file 1 [file e-64-o2481-sup1.cif]

##############################################################################
###                                                                        ###
###        Electronic paper (Acta Crystallographica Section E)             ###
###                                                                        ###
##############################################################################
#                                                                            #
# This CIF contains the data in a paper accepted for publication in Acta     #
# Crystallographica Section E. It conforms to the requirements of Notes      #
# for Authors for Section E, and has been peer reviewed under the auspices   #
# of the IUCr Commission on Journals.                                        #
#                                                                            #
# Full details of the Crystallographic Information File format               #
# are given in the paper "The Crystallographic Information File (CIF):       #
# a New Standard Archive File for Crystallography" by S. R. Hall, F. H.      #
# Allen and I. D. Brown [Acta Cryst. (1991), A47, 655-685].                  #
#                                                                            #
# The current version of the core CIF dictionary is obtainable from          #
# ftp://ftp.iucr.org/pub/cif_core.dic. The current version number is 2.4.    #
#                                                                            #
# Software is freely available for graphical display of the structure(s) in  #
# this CIF.  For information consult the CIF home page http://www.iucr.org/  #
# cif/home.html                                                              #
#                                                                            #
# This file may be used for bona fide research purposes within the           #
# scientific community so long as proper attribution is given to the journal # 
# article from which it was obtained.                                        #
#                                                                            #
##############################################################################
                                             
data_global
_audit_creation_method     SHELXL-97
_journal_date_recd_electronic     2008-11-22
_journal_date_accepted     2008-11-22
_journal_name_full     'Acta Crystallographica, Section E'
_journal_year     2008
_journal_volume     64
_journal_issue     12
_journal_page_first     o2481
_journal_page_last     o2481
_journal_paper_category     QO
_journal_coeditor_code     TK2335
_publ_contact_author
;
     Dr. Seik Weng Ng
     Department of Chemistry
     University of Malaya
     50603 Kuala Lumpur
     Malaysia
;
_publ_contact_author_email     seikweng@um.edu.my
_publ_contact_author_fax     '03 7967 4193'
_publ_contact_author_phone     '03 7967 6778'
_publ_section_title
;
3,4,5-Trihydroxy-<i>N</i>'-(1<i>H</i>-indol-3-ylmethylidene)benzohydrazide
pentahydrate
;
loop_
    _publ_author_name
    _publ_author_address
    'Khaledi, Hamid'
;
Department of Chemistry
University of Malaya
50603 Kuala Lumpur
Malaysia
;
    'Mohd Ali, Hapipah'
;
Department of Chemistry
University of Malaya
50603 Kuala Lumpur
Malaysia
;
    'Ng, Seik Weng'
;
Department of Chemistry
University of Malaya
50603 Kuala Lumpur
Malaysia
;
data_I
_audit_creation_method     SHELXL-97
_chemical_name_systematic
;
3,4,5-Trihydroxy-<i>N</i>'-(1<i>H</i>-indol-3-ylmethylidene)benzohydrazide
pentahydrate
;
_chemical_name_common     ?
_chemical_formula_moiety     'C16 H13 N3 O4, 5(H2 O)'
_chemical_formula_sum     'C16 H23 N3 O9'
_chemical_formula_iupac     'C16 H13 N3 O4, 5H2 O'
_chemical_formula_weight     401.37
_chemical_melting_point     ?
_symmetry_cell_setting     Triclinic
_symmetry_space_group_name_H-M     'P -1'
_symmetry_space_group_name_Hall     '-P 1'
loop_
    _symmetry_equiv_pos_as_xyz
    'x, y, z'
    '-x, -y, -z'
_cell_length_a     7.4379(2)
_cell_length_b     9.1178(2)
_cell_length_c     14.1966(3)
_cell_angle_alpha     103.8140(10)
_cell_angle_beta     103.7160(10)
_cell_angle_gamma     90.613(2)
_cell_volume     905.95(4)
_cell_formula_units_Z     2
_cell_measurement_reflns_used     2461
_cell_measurement_theta_min     2.3
_cell_measurement_theta_max     28.0
_cell_measurement_temperature     100(2)
_exptl_crystal_description     Plate
_exptl_crystal_colour     'pale-yellow'
_exptl_crystal_size_max     0.30
_exptl_crystal_size_mid     0.25
_exptl_crystal_size_min     0.04
_exptl_crystal_density_diffrn     1.471
_exptl_crystal_density_meas     ?
_exptl_crystal_density_method     'not measured'
_exptl_crystal_F_000     424
_exptl_absorpt_coefficient_mu     0.121
_exptl_absorpt_correction_type     None
_exptl_absorpt_process_details     ?
_exptl_absorpt_correction_T_min     ?
_exptl_absorpt_correction_T_max     ?
_diffrn_ambient_temperature     100(2)
_diffrn_radiation_type     MoK\a
_diffrn_radiation_wavelength     0.71073
_diffrn_radiation_source     'fine-focus sealed tube'
_diffrn_radiation_monochromator     graphite
_diffrn_measurement_device_type     'Bruker SMART APEX'
_diffrn_measurement_method     \w
_diffrn_detector_area_resol_mean     ?
_diffrn_reflns_number     7524
_diffrn_reflns_av_R_equivalents     0.023
_diffrn_reflns_av_sigmaI/netI     0.040
_diffrn_reflns_theta_min     2.3
_diffrn_reflns_theta_max     27.5
_diffrn_reflns_theta_full     27.5
_diffrn_measured_fraction_theta_max     0.981
_diffrn_measured_fraction_theta_full     0.981
_diffrn_reflns_limit_h_min     -9
_diffrn_reflns_limit_h_max     9
_diffrn_reflns_limit_k_min     -11
_diffrn_reflns_limit_k_max     11
_diffrn_reflns_limit_l_min     -18
_diffrn_reflns_limit_l_max     18
_diffrn_standards_number     0
_diffrn_standards_interval_count     0
_diffrn_standards_interval_time     0
_diffrn_standards_decay_%     0
_reflns_number_total     4096
_reflns_number_gt     3285
_reflns_threshold_expression     I>2\s(I)
_refine_ls_structure_factor_coef     Fsqd
_refine_ls_matrix_type     full
_refine_ls_R_factor_all     0.053
_refine_ls_R_factor_gt     0.041
_refine_ls_wR_factor_gt     0.107
_refine_ls_wR_factor_ref     0.115
_refine_ls_goodness_of_fit_ref     1.05
_refine_ls_restrained_S_all     1.05
_refine_ls_number_reflns     4096
_refine_ls_number_parameters     313
_refine_ls_number_restraints     15
_refine_ls_hydrogen_treatment     mixed
_refine_ls_weighting_scheme     calc
_refine_ls_weighting_details
         'calc w=1/[\s^2^(Fo^2^)+(0.0613P)^2^+0.1789P] where P=(Fo^2^+2Fc^2^)/3'
_atom_sites_solution_hydrogens     geom
_atom_sites_solution_primary     direct
_atom_sites_solution_secondary     difmap
_refine_ls_shift/su_max     0.001
_refine_ls_shift/su_mean     0.001
_refine_diff_density_max     0.35
_refine_diff_density_min     -0.25
_refine_ls_extinction_method     none
_refine_ls_extinction_coef     ?
loop_
    _atom_type_symbol
    _atom_type_description
    _atom_type_scat_dispersion_real
    _atom_type_scat_dispersion_imag
    _atom_type_scat_source
    'C' 'C' 0.0033 0.0016
                         'International Tables Vol C Tables 4.2.6.8 and 6.1.1.4'
    'H' 'H' 0.0000 0.0000
                         'International Tables Vol C Tables 4.2.6.8 and 6.1.1.4'
    'N' 'N' 0.0061 0.0033
                         'International Tables Vol C Tables 4.2.6.8 and 6.1.1.4'
    'O' 'O' 0.0106 0.0060
                         'International Tables Vol C Tables 4.2.6.8 and 6.1.1.4'
_computing_data_collection     'APEX2 (Bruker, 2007)'
_computing_cell_refinement     'APEX2 (Bruker, 2007)'
_computing_data_reduction     'SAINT (Bruker, 2007)'
_computing_structure_solution     'SHELXS97 (Sheldrick, 2008)'
_computing_structure_refinement     'SHELXL97 (Sheldrick, 2008)'
_computing_molecular_graphics     'X-SEED (Barbour, 2001)'
_computing_publication_material     'pubCIF (Westrip, 2008)'
loop_
    _atom_site_type_symbol
    _atom_site_label
    _atom_site_fract_x
    _atom_site_fract_y
    _atom_site_fract_z
    _atom_site_U_iso_or_equiv
    _atom_site_adp_type
    _atom_site_calc_flag
    _atom_site_refinement_flags
    _atom_site_occupancy
    _atom_site_disorder_assembly
    _atom_site_disorder_group
    O O1 0.59471(16) 0.40029(12) 0.72041(8) 0.0184(2) Uani d D 1 . .
    O O2 0.51512(17) 0.56940(13) 0.89648(8) 0.0217(3) Uani d D 1 . .
    O O3 0.35915(16) 0.82334(12) 0.90287(8) 0.0180(2) Uani d D 1 . .
    O O4 0.31349(16) 0.68239(12) 0.45992(8) 0.0197(3) Uani d . 1 . .
    O O1w 0.35758(17) 0.17412(13) 0.73409(8) 0.0200(3) Uani d D 1 . .
    O O2w 0.75855(17) 0.38643(13) 0.97416(9) 0.0221(3) Uani d D 1 . .
    O O3w 0.34432(17) 1.12598(13) 0.91713(8) 0.0213(3) Uani d D 1 . .
    O O4w 0.01511(18) 0.30256(13) 0.69710(9) 0.0231(3) Uani d D 1 . .
    O O5w 1.07168(17) 0.33392(13) 0.90316(9) 0.0232(3) Uani d D 1 . .
    N N1 0.29295(19) 0.91884(14) 0.55157(9) 0.0162(3) Uani d D 1 . .
    N N2 0.24067(18) 0.97264(14) 0.46592(9) 0.0165(3) Uani d . 1 . .
    N N3 0.08352(19) 1.39294(15) 0.34212(10) 0.0183(3) Uani d D 1 . .
    C C1 0.4530(2) 0.58425(16) 0.63391(11) 0.0147(3) Uani d . 1 . .
    H H1 0.4753 0.5274 0.5729 0.018 Uiso calc R 1 . .
    C C2 0.5040(2) 0.53102(16) 0.71918(11) 0.0146(3) Uani d . 1 . .
    C C3 0.4698(2) 0.61229(17) 0.80875(11) 0.0151(3) Uani d . 1 . .
    C C4 0.3855(2) 0.74827(16) 0.81103(11) 0.0147(3) Uani d . 1 . .
    C C5 0.3332(2) 0.80233(16) 0.72644(11) 0.0148(3) Uani d . 1 . .
    H H5 0.2733 0.8942 0.7290 0.018 Uiso calc R 1 . .
    C C6 0.3693(2) 0.72070(16) 0.63685(10) 0.0140(3) Uani d . 1 . .
    C C7 0.3236(2) 0.77172(16) 0.54225(11) 0.0144(3) Uani d . 1 . .
    C C8 0.2179(2) 1.11562(17) 0.48486(11) 0.0168(3) Uani d . 1 . .
    H H8 0.2354 1.1700 0.5528 0.020 Uiso calc R 1 . .
    C C9 0.1240(2) 1.34618(17) 0.42795(11) 0.0175(3) Uani d . 1 . .
    H H9 0.1226 1.4073 0.4921 0.021 Uiso calc R 1 . .
    C C10 0.1675(2) 1.19684(17) 0.40875(11) 0.0158(3) Uani d . 1 . .
    C C11 0.1553(2) 1.14989(17) 0.30295(11) 0.0154(3) Uani d . 1 . .
    C C12 0.1934(2) 1.01736(17) 0.23897(11) 0.0194(3) Uani d . 1 . .
    H H12A 0.2299 0.9310 0.2632 0.023 Uiso calc R 1 . .
    C C13 0.1763(2) 1.01605(19) 0.13982(12) 0.0229(4) Uani d . 1 . .
    H H13 0.2023 0.9275 0.0956 0.028 Uiso calc R 1 . .
    C C14 0.1213(2) 1.1422(2) 0.10270(12) 0.0241(4) Uani d . 1 . .
    H H14 0.1093 1.1367 0.0338 0.029 Uiso calc R 1 . .
    C C15 0.0845(2) 1.27369(19) 0.16400(12) 0.0212(3) Uani d . 1 . .
    H H15 0.0478 1.3594 0.1390 0.025 Uiso calc R 1 . .
    C C16 0.1033(2) 1.27600(17) 0.26438(11) 0.0169(3) Uani d . 1 . .
    H H1o 0.616(3) 0.370(2) 0.6634(10) 0.046(7) Uiso d D 1 . .
    H H2o 0.584(3) 0.4971(18) 0.8974(16) 0.039(6) Uiso d D 1 . .
    H H3o 0.333(3) 0.9129(14) 0.8998(16) 0.038(6) Uiso d D 1 . .
    H H1n 0.314(3) 0.9850(17) 0.6102(9) 0.025(5) Uiso d D 1 . .
    H H3n 0.052(3) 1.4844(15) 0.3374(17) 0.046(6) Uiso d D 1 . .
    H H11 0.438(3) 0.235(2) 0.7274(19) 0.060(8) Uiso d D 1 . .
    H H12 0.380(4) 0.163(3) 0.7939(10) 0.059(8) Uiso d D 1 . .
    H H21 0.719(3) 0.336(2) 1.0090(16) 0.055(7) Uiso d D 1 . .
    H H22 0.848(3) 0.349(4) 0.952(2) 0.112(13) Uiso d D 1 . .
    H H31 0.255(3) 1.184(3) 0.915(2) 0.067(9) Uiso d D 1 . .
    H H32 0.425(2) 1.158(2) 0.9721(10) 0.037(6) Uiso d D 1 . .
    H H41 0.117(2) 0.260(3) 0.7001(18) 0.055(8) Uiso d D 1 . .
    H H42 -0.066(3) 0.242(2) 0.6537(15) 0.063(8) Uiso d D 1 . .
    H H51 1.039(3) 0.331(3) 0.8414(8) 0.055(8) Uiso d D 1 . .
    H H52 1.124(4) 0.4219(19) 0.932(2) 0.101(12) Uiso d D 1 . .
loop_
    _atom_site_aniso_label
    _atom_site_aniso_U_11
    _atom_site_aniso_U_22
    _atom_site_aniso_U_33
    _atom_site_aniso_U_12
    _atom_site_aniso_U_13
    _atom_site_aniso_U_23
    O1 0.0248(6) 0.0168(5) 0.0172(6) 0.0079(5) 0.0091(5) 0.0068(4)
    O2 0.0281(7) 0.0247(6) 0.0164(6) 0.0119(5) 0.0081(5) 0.0099(5)
    O3 0.0241(6) 0.0179(6) 0.0123(5) 0.0060(5) 0.0060(4) 0.0026(4)
    O4 0.0282(6) 0.0169(5) 0.0131(5) 0.0037(5) 0.0051(5) 0.0021(4)
    O1w 0.0247(6) 0.0202(6) 0.0156(6) 0.0008(5) 0.0053(5) 0.0051(4)
    O2w 0.0242(7) 0.0240(6) 0.0223(6) 0.0054(5) 0.0101(5) 0.0094(5)
    O3w 0.0235(6) 0.0233(6) 0.0155(6) 0.0042(5) 0.0031(5) 0.0032(4)
    O4w 0.0217(6) 0.0249(6) 0.0217(6) 0.0056(5) 0.0035(5) 0.0057(5)
    O5w 0.0249(7) 0.0234(6) 0.0203(6) 0.0028(5) 0.0070(5) 0.0023(5)
    N1 0.0228(7) 0.0147(6) 0.0106(6) 0.0027(5) 0.0029(5) 0.0037(5)
    N2 0.0201(7) 0.0179(6) 0.0127(6) 0.0027(5) 0.0041(5) 0.0063(5)
    N3 0.0196(7) 0.0150(6) 0.0212(7) 0.0033(5) 0.0041(5) 0.0069(5)
    C1 0.0158(7) 0.0148(7) 0.0129(7) 0.0006(6) 0.0040(6) 0.0019(5)
    C2 0.0143(7) 0.0127(7) 0.0176(7) 0.0014(6) 0.0046(6) 0.0043(6)
    C3 0.0144(7) 0.0181(7) 0.0138(7) 0.0005(6) 0.0034(6) 0.0060(6)
    C4 0.0140(7) 0.0166(7) 0.0126(7) -0.0003(6) 0.0046(6) 0.0009(5)
    C5 0.0158(7) 0.0131(7) 0.0152(7) 0.0019(6) 0.0040(6) 0.0028(5)
    C6 0.0136(7) 0.0148(7) 0.0125(7) -0.0014(6) 0.0019(5) 0.0030(5)
    C7 0.0142(7) 0.0159(7) 0.0132(7) 0.0002(6) 0.0033(6) 0.0037(5)
    C8 0.0191(8) 0.0175(7) 0.0136(7) 0.0022(6) 0.0041(6) 0.0032(6)
    C9 0.0177(8) 0.0176(7) 0.0169(7) 0.0013(6) 0.0038(6) 0.0043(6)
    C10 0.0164(7) 0.0154(7) 0.0155(7) 0.0012(6) 0.0035(6) 0.0042(6)
    C11 0.0153(7) 0.0175(7) 0.0134(7) -0.0011(6) 0.0027(6) 0.0046(6)
    C12 0.0202(8) 0.0174(7) 0.0194(8) -0.0010(6) 0.0042(6) 0.0031(6)
    C13 0.0249(9) 0.0226(8) 0.0191(8) -0.0037(7) 0.0070(7) -0.0005(6)
    C14 0.0242(9) 0.0322(9) 0.0145(7) -0.0084(7) 0.0028(6) 0.0054(6)
    C15 0.0185(8) 0.0264(8) 0.0191(8) -0.0041(7) 0.0002(6) 0.0109(6)
    C16 0.0137(7) 0.0184(7) 0.0178(7) -0.0017(6) 0.0016(6) 0.0054(6)
loop_
    _geom_bond_atom_site_label_1
    _geom_bond_atom_site_label_2
    _geom_bond_site_symmetry_2
    _geom_bond_distance
    _geom_bond_publ_flag
    O1 C2 . 1.3777(18) ?
    O1 H1o . 0.845(9) ?
    O2 C3 . 1.3615(18) ?
    O2 H2o . 0.839(10) ?
    O3 C4 . 1.3801(17) ?
    O3 H3o . 0.851(10) ?
    O4 C7 . 1.2400(17) ?
    O1w H11 . 0.850(10) ?
    O1w H12 . 0.855(10) ?
    O2w H21 . 0.843(10) ?
    O2w H22 . 0.846(10) ?
    O3w H31 . 0.854(10) ?
    O3w H32 . 0.848(10) ?
    O4w H41 . 0.848(10) ?
    O4w H42 . 0.839(10) ?
    O5w H51 . 0.847(10) ?
    O5w H52 . 0.850(10) ?
    N1 C7 . 1.3434(19) ?
    N1 N2 . 1.3910(17) ?
    N1 H1n . 0.882(9) ?
    N2 C8 . 1.288(2) ?
    N3 C9 . 1.354(2) ?
    N3 C16 . 1.376(2) ?
    N3 H3n . 0.882(10) ?
    C1 C2 . 1.383(2) ?
    C1 C6 . 1.393(2) ?
    C1 H1 . 0.9500 ?
    C2 C3 . 1.392(2) ?
    C3 C4 . 1.392(2) ?
    C4 C5 . 1.379(2) ?
    C5 C6 . 1.399(2) ?
    C5 H5 . 0.9500 ?
    C6 C7 . 1.490(2) ?
    C8 C10 . 1.433(2) ?
    C8 H8 . 0.9500 ?
    C9 C10 . 1.381(2) ?
    C9 H9 . 0.9500 ?
    C10 C11 . 1.441(2) ?
    C11 C12 . 1.404(2) ?
    C11 C16 . 1.408(2) ?
    C12 C13 . 1.380(2) ?
    C12 H12A . 0.9500 ?
    C13 C14 . 1.402(2) ?
    C13 H13 . 0.9500 ?
    C14 C15 . 1.375(2) ?
    C14 H14 . 0.9500 ?
    C15 C16 . 1.394(2) ?
    C15 H15 . 0.9500 ?
loop_
    _geom_angle_atom_site_label_1
    _geom_angle_atom_site_label_2
    _geom_angle_atom_site_label_3
    _geom_angle_site_symmetry_1
    _geom_angle_site_symmetry_3
    _geom_angle
    _geom_angle_publ_flag
    C2 O1 H1o . . 106.5(16) ?
    C3 O2 H2o . . 115.8(15) ?
    C4 O3 H3o . . 107.5(14) ?
    H11 O1w H12 . . 112(2) ?
    H21 O2w H22 . . 114(3) ?
    H31 O3w H32 . . 109(2) ?
    H41 O4w H42 . . 107(2) ?
    H51 O5w H52 . . 106(3) ?
    C7 N1 N2 . . 119.24(12) ?
    C7 N1 H1n . . 122.5(12) ?
    N2 N1 H1n . . 118.0(12) ?
    C8 N2 N1 . . 113.26(12) ?
    C9 N3 C16 . . 109.03(13) ?
    C9 N3 H3n . . 125.2(15) ?
    C16 N3 H3n . . 125.7(15) ?
    C2 C1 C6 . . 120.49(13) ?
    C2 C1 H1 . . 119.8 ?
    C6 C1 H1 . . 119.8 ?
    O1 C2 C1 . . 122.20(13) ?
    O1 C2 C3 . . 117.48(13) ?
    C1 C2 C3 . . 120.29(14) ?
    O2 C3 C4 . . 116.52(13) ?
    O2 C3 C2 . . 124.59(14) ?
    C4 C3 C2 . . 118.89(13) ?
    O3 C4 C5 . . 123.17(14) ?
    O3 C4 C3 . . 115.42(13) ?
    C5 C4 C3 . . 121.41(13) ?
    C4 C5 C6 . . 119.40(14) ?
    C4 C5 H5 . . 120.3 ?
    C6 C5 H5 . . 120.3 ?
    C1 C6 C5 . . 119.50(13) ?
    C1 C6 C7 . . 116.96(13) ?
    C5 C6 C7 . . 123.54(13) ?
    O4 C7 N1 . . 122.36(13) ?
    O4 C7 C6 . . 121.46(13) ?
    N1 C7 C6 . . 116.18(13) ?
    N2 C8 C10 . . 123.34(14) ?
    N2 C8 H8 . . 118.3 ?
    C10 C8 H8 . . 118.3 ?
    N3 C9 C10 . . 110.20(14) ?
    N3 C9 H9 . . 124.9 ?
    C10 C9 H9 . . 124.9 ?
    C9 C10 C8 . . 123.34(14) ?
    C9 C10 C11 . . 106.25(13) ?
    C8 C10 C11 . . 130.40(14) ?
    C12 C11 C16 . . 119.25(14) ?
    C12 C11 C10 . . 134.26(14) ?
    C16 C11 C10 . . 106.36(13) ?
    C13 C12 C11 . . 118.14(15) ?
    C13 C12 H12A . . 120.9 ?
    C11 C12 H12A . . 120.9 ?
    C12 C13 C14 . . 121.62(15) ?
    C12 C13 H13 . . 119.2 ?
    C14 C13 H13 . . 119.2 ?
    C15 C14 C13 . . 121.35(15) ?
    C15 C14 H14 . . 119.3 ?
    C13 C14 H14 . . 119.3 ?
    C14 C15 C16 . . 117.23(15) ?
    C14 C15 H15 . . 121.4 ?
    C16 C15 H15 . . 121.4 ?
    N3 C16 C15 . . 129.42(14) ?
    N3 C16 C11 . . 108.14(13) ?
    C15 C16 C11 . . 122.40(15) ?
loop_
    _geom_torsion_atom_site_label_1
    _geom_torsion_atom_site_label_2
    _geom_torsion_atom_site_label_3
    _geom_torsion_atom_site_label_4
    _geom_torsion_site_symmetry_1
    _geom_torsion_site_symmetry_2
    _geom_torsion_site_symmetry_3
    _geom_torsion_site_symmetry_4
    _geom_torsion
    _geom_torsion_publ_flag
    C7 N1 N2 C8 . . . . -179.15(14) ?
    C6 C1 C2 O1 . . . . -176.94(13) ?
    C6 C1 C2 C3 . . . . 0.9(2) ?
    O1 C2 C3 O2 . . . . -1.9(2) ?
    C1 C2 C3 O2 . . . . -179.82(14) ?
    O1 C2 C3 C4 . . . . 177.27(13) ?
    C1 C2 C3 C4 . . . . -0.7(2) ?
    O2 C3 C4 O3 . . . . 0.3(2) ?
    C2 C3 C4 O3 . . . . -178.94(13) ?
    O2 C3 C4 C5 . . . . -179.82(13) ?
    C2 C3 C4 C5 . . . . 1.0(2) ?
    O3 C4 C5 C6 . . . . 178.43(13) ?
    C3 C4 C5 C6 . . . . -1.5(2) ?
    C2 C1 C6 C5 . . . . -1.4(2) ?
    C2 C1 C6 C7 . . . . 178.38(13) ?
    C4 C5 C6 C1 . . . . 1.7(2) ?
    C4 C5 C6 C7 . . . . -178.10(13) ?
    N2 N1 C7 O4 . . . . 2.7(2) ?
    N2 N1 C7 C6 . . . . -176.87(12) ?
    C1 C6 C7 O4 . . . . 18.6(2) ?
    C5 C6 C7 O4 . . . . -161.64(14) ?
    C1 C6 C7 N1 . . . . -161.86(13) ?
    C5 C6 C7 N1 . . . . 17.9(2) ?
    N1 N2 C8 C10 . . . . 178.78(14) ?
    C16 N3 C9 C10 . . . . -1.24(18) ?
    N3 C9 C10 C8 . . . . 179.52(14) ?
    N3 C9 C10 C11 . . . . 0.96(18) ?
    N2 C8 C10 C9 . . . . 172.92(15) ?
    N2 C8 C10 C11 . . . . -8.9(3) ?
    C9 C10 C11 C12 . . . . 175.33(17) ?
    C8 C10 C11 C12 . . . . -3.1(3) ?
    C9 C10 C11 C16 . . . . -0.34(17) ?
    C8 C10 C11 C16 . . . . -178.76(16) ?
    C16 C11 C12 C13 . . . . -0.6(2) ?
    C10 C11 C12 C13 . . . . -175.81(16) ?
    C11 C12 C13 C14 . . . . -0.4(2) ?
    C12 C13 C14 C15 . . . . 0.9(3) ?
    C13 C14 C15 C16 . . . . -0.3(2) ?
    C9 N3 C16 C15 . . . . -176.86(16) ?
    C9 N3 C16 C11 . . . . 0.99(17) ?
    C14 C15 C16 N3 . . . . 176.83(16) ?
    C14 C15 C16 C11 . . . . -0.8(2) ?
    C12 C11 C16 N3 . . . . -176.83(14) ?
    C10 C11 C16 N3 . . . . -0.38(17) ?
    C12 C11 C16 C15 . . . . 1.2(2) ?
    C10 C11 C16 C15 . . . . 177.65(14) ?
loop_
    _geom_hbond_atom_site_label_D
    _geom_hbond_atom_site_label_H
    _geom_hbond_atom_site_label_A
    _geom_hbond_site_symmetry_A
    _geom_hbond_distance_DH
    _geom_hbond_distance_HA
    _geom_hbond_distance_DA
    _geom_hbond_angle_DHA
    _geom_hbond_publ_flag
    O1 H1o O4 2_666 0.850(10)
                            1.900(10)
                                    2.740(2) 174(2) y
    O2 H2o O2w . 0.840(10)
                         1.940(10)
                                 2.697(2) 149(2) y
    O3 H3o O3w . 0.850(10)
                         1.900(10)
                                 2.724(2) 164(2) y
    N1 H1n O1w 1_565 0.880(10)
                             2.110(10)
                                     2.978(2) 169(2) y
    N3 H3n O4w 2_576 0.880(10)
                             2.150(10)
                                     3.024(2) 171(2) y
    O1w H11 O1 . 0.850(10)
                         1.930(10)
                                 2.771(2) 170(3) y
    O1w H12 O3w 1_545 0.860(10)
                              1.940(10)
                                      2.760(2) 161(3) y
    O2w H21 O3 2_667 0.840(10)
                             2.290(10)
                                     3.123(2) 172(2) y
    O2w H22 O5w . 0.850(10)
                          1.94(2) 2.753(2) 161(3) y
    O3w H31 O5w 1_465 0.850(10)
                              1.950(10)
                                      2.796(2) 172(3) y
    O3w H32 O3 2_677 0.850(10)
                             2.060(10)
                                     2.890(2) 165(2) y
    O4w H41 O1w . 0.850(10)
                          1.970(10)
                                  2.803(2) 169(2) y
    O4w H42 O4 2_566 0.840(10)
                             2.37(2) 2.921(2) 124(2) y
    O4w H42 N2 2_566 0.840(10)
                             2.390(10)
                                     3.211(2) 166(2) y
    O5w H51 O4w 1_655 0.850(10)
                              1.970(10)
                                      2.798(2) 167(2) y
    O5w H52 O2w 2_767 0.850(10)
                              1.970(10)
                                      2.810(2) 168(3) y
