# Supplementary material for: 3,4,5-Trihydr­oxy-N′-(1H-indol-3-yl­methyl­idene)benzohydrazide penta­hydrate
Source: Acta Crystallogr Sect E Struct Rep Online. 2008 Nov 29;64(Pt 12):o2481. doi: 10.1107/S1600536808039342 (PMC2959793; doi:10.1107/S1600536808039342)
Supplement: Supplementary file 2 [file e-64-o2481-Isup2.hkl]

# 
# h,k,l, Fc-squared, Fo-squared, sigma(Fo-squared) and status flag 
# 
data_I
_shelx_title '  P-1' 
_shelx_refln_list_code          4 
_shelx_F_calc_maximum      191.62 
_exptl_crystal_F_000       424.00 
_reflns_d_resolution_high  0.7697 
 
loop_ 
 _symmetry_equiv_pos_as_xyz 
 'x, y, z' 
 '-x, -y, -z' 
 
_cell_length_a     7.4379 
_cell_length_b     9.1178 
_cell_length_c    14.1966 
_cell_angle_alpha 103.814 
_cell_angle_beta  103.716 
_cell_angle_gamma  90.613 
 
_shelx_F_squared_multiplier     1.000 
 
loop_ 
 _refln_index_h 
 _refln_index_k 
 _refln_index_l 
 _refln_F_squared_calc 
 _refln_F_squared_meas 
 _refln_F_squared_sigma 
 _refln_observed_status 
   1   0   0      495.03      487.94     11.91 o 
   2   0   0      224.19      244.55      7.65 o 
   3   0   0      117.19      102.87      5.03 o 
   4   0   0      496.77      477.94     14.99 o 
   5   0   0      169.28      170.52      8.33 o 
   6   0   0      135.72      148.59      8.54 o 
   7   0   0      307.69      328.40     14.49 o 
   8   0   0       33.26       24.70      5.24 o 
   9   0   0       13.80       13.05      3.56 o 
  -9   1   0        0.15        3.33      3.97 o 
  -8   1   0       35.34       33.03      5.71 o 
  -7   1   0        3.74        7.41      3.33 o 
  -6   1   0       99.56       91.07      6.84 o 
  -5   1   0      335.54      352.28      7.47 o 
  -4   1   0      173.76      208.75      9.83 o 
  -3   1   0     2599.73     2557.06     41.12 o 
  -2   1   0      257.41      292.29      5.62 o 
  -1   1   0      537.43      541.72      7.54 o 
   0   1   0       48.55       49.50      1.16 o 
   1   1   0      564.52      594.66      8.48 o 
   2   1   0    36716.96    35429.61    773.39 o 
   3   1   0      325.65      329.57     10.31 o 
   4   1   0      330.03      313.87     10.99 o 
   5   1   0      235.24      228.85      9.82 o 
   6   1   0      157.14      155.29      8.47 o 
   7   1   0       18.71       23.00      4.39 o 
   8   1   0        7.74        2.91      2.49 o 
   9   1   0       11.05        8.84      3.30 o 
  -9   2   0        0.44        7.41      4.32 o 
  -8   2   0        1.71        2.02      3.05 o 
  -7   2   0       19.13       18.68      4.54 o 
  -6   2   0        3.81        6.34      2.69 o 
  -5   2   0       39.34       45.29      4.85 o 
  -4   2   0       57.39       68.40      2.31 o 
  -3   2   0     4301.64     4460.63     57.70 o 
  -2   2   0     1488.72     1475.39     20.24 o 
  -1   2   0      116.52      126.96      2.59 o 
   0   2   0     1829.99     1869.06     25.87 o 
   1   2   0     3626.27     3665.97     49.86 o 
   2   2   0      760.97      730.16     13.53 o 
   3   2   0     1608.41     1670.02     29.38 o 
   4   2   0     5163.31     5142.41     85.50 o 
   5   2   0      155.70      172.65     10.88 o 
   6   2   0       42.01       45.75      3.79 o 
   7   2   0        1.99        1.41      1.92 o 
   8   2   0        7.59        9.69      2.90 o 
   9   2   0      108.64       98.41     10.88 o 
  -9   3   0        3.02        8.58      4.50 o 
  -8   3   0       99.11       91.92      8.82 o 
  -7   3   0      100.91       92.07      8.22 o 
  -6   3   0      126.39      115.99      8.08 o 
  -5   3   0      547.33      602.54     19.95 o 
  -4   3   0      962.34     1005.31     17.65 o 
  -3   3   0       11.86       16.87      1.14 o 
  -2   3   0        1.33        2.95      0.71 o 
  -1   3   0     2658.97     2530.77     29.49 o 
   0   3   0      213.35      226.80      5.67 o 
   1   3   0     2100.86     2031.42     28.73 o 
   2   3   0      114.87      154.14      3.67 o 
   3   3   0       91.22       82.34      3.42 o 
   4   3   0       62.17       55.97      3.24 o 
   5   3   0      553.48      528.65     16.28 o 
   6   3   0      753.18      744.56     22.45 o 
   7   3   0        0.00       -2.26      1.79 o 
   8   3   0        0.10       -0.92      3.05 o 
  -9   4   0       38.74       42.38      7.37 o 
  -8   4   0       32.24       35.61      6.38 o 
  -7   4   0        8.93       14.92      4.57 o 
  -6   4   0      175.09      188.46     10.63 o 
  -5   4   0      178.13      187.75      9.92 o 
  -4   4   0       26.83       23.41      1.50 o 
  -3   4   0      463.37      542.03      9.01 o 
  -2   4   0       78.27       56.91      3.13 o 
  -1   4   0       31.36       35.31      1.38 o 
   0   4   0      916.87      904.15     18.59 o 
   1   4   0      190.32      177.61      4.71 o 
   2   4   0       45.42       47.18      3.37 o 
   3   4   0      343.30      332.79      8.14 o 
   4   4   0        2.82        3.16      1.41 o 
   5   4   0        0.87        0.99      1.48 o 
   6   4   0        2.10        0.13      1.67 o 
   7   4   0       14.86       12.19      4.36 o 
   8   4   0       20.56       13.75      5.07 o 
  -8   5   0       31.27       32.92      6.73 o 
  -7   5   0        0.01       -1.45      2.66 o 
  -6   5   0       11.17        6.41      3.54 o 
  -5   5   0      269.01      282.90     13.11 o 
  -4   5   0      124.94      141.53      3.91 o 
  -3   5   0      775.31      782.20     12.64 o 
  -2   5   0       22.75       13.02      2.45 o 
  -1   5   0     2220.31     2313.18     28.69 o 
   0   5   0      451.93      477.09     10.72 o 
   1   5   0        0.27        0.01      0.75 o 
   2   5   0       71.84       75.01      3.69 o 
   3   5   0       63.78       75.27      3.58 o 
   4   5   0        4.20        4.49      1.66 o 
   5   5   0        1.40       -0.45      1.61 o 
   6   5   0       13.85       15.81      4.43 o 
   7   5   0       38.43       48.73      7.26 o 
   8   5   0        5.48        2.59      4.22 o 
  -8   6   0       76.72       56.42      8.08 o 
  -7   6   0        0.64        1.24      3.40 o 
  -6   6   0      201.12      184.70     11.34 o 
  -5   6   0       15.88        6.13      3.19 o 
  -4   6   0      159.37      168.74      6.85 o 
  -3   6   0       24.45       23.50      1.97 o 
  -2   6   0       13.69       13.55      2.24 o 
  -1   6   0        0.39        0.45      0.76 o 
   0   6   0       57.68       41.44      4.26 o 
   1   6   0     1260.11     1280.71     20.39 o 
   2   6   0      305.38      312.90      9.05 o 
   3   6   0        5.17        5.69      1.72 o 
   4   6   0       17.01       18.33      2.57 o 
   5   6   0      107.63      108.26      8.54 o 
   6   6   0       83.78       85.16      8.15 o 
   7   6   0        4.93        7.44      4.47 o 
  -7   7   0        3.09        4.29      3.90 o 
  -6   7   0        4.95        5.42      4.15 o 
  -5   7   0      110.35       94.37      8.26 o 
  -4   7   0      315.17      283.31      6.88 o 
  -3   7   0        1.75        0.80      1.17 o 
  -2   7   0       63.25       63.48      3.70 o 
  -1   7   0       13.16       14.09      1.58 o 
   0   7   0      366.99      365.34      7.13 o 
   1   7   0       28.49       32.25      2.44 o 
   2   7   0       82.44       92.02      4.70 o 
   3   7   0      216.87      225.00      8.03 o 
   4   7   0       65.86       58.83      6.31 o 
   5   7   0       21.42       21.69      5.00 o 
   6   7   0        1.37        3.37      2.43 o 
   7   7   0       48.67       46.25      7.73 o 
  -7   8   0       13.05       14.56      5.49 o 
  -5   8   0       10.60       13.29      4.39 o 
  -4   8   0       68.61       62.09      6.91 o 
  -3   8   0      158.65      138.09      5.24 o 
  -2   8   0        8.57        5.12      1.58 o 
  -1   8   0       62.45       70.01      3.13 o 
   0   8   0        0.52       -0.38      1.05 o 
   1   8   0        1.30        0.07      1.50 o 
   2   8   0      176.64      185.45      7.22 o 
   3   8   0       85.23       83.25      5.19 o 
   4   8   0      158.00      165.00     10.45 o 
   5   8   0      150.04      157.73      8.47 o 
   6   8   0       12.34       17.75      4.68 o 
  -6   9   0        5.88        4.50      4.25 o 
  -5   9   0      109.56      108.33      9.78 o 
  -4   9   0      105.20      100.08      8.50 o 
  -3   9   0        0.52        0.55      1.74 o 
  -2   9   0       68.92       64.96      5.66 o 
  -1   9   0      191.75      178.17      5.96 o 
   0   9   0       44.76       51.93      3.42 o 
   1   9   0       75.97       70.25      4.00 o 
   2   9   0       14.44       11.26      2.98 o 
   3   9   0       27.10       36.36      4.22 o 
   4   9   0       33.72       40.40      7.26 o 
   5   9   0       21.55       30.62      7.05 o 
  -3  10   0        7.40        5.42      3.33 o 
  -2  10   0       15.89        9.39      3.86 o 
  -1  10   0        8.21        6.91      3.61 o 
   0  10   0      105.83      100.75      9.39 o 
   1  10   0       47.04       38.98      6.84 o 
   2  10   0        2.02        0.46      3.08 o 
   3  10   0       31.01       26.83      6.59 o 
   4  10   0       95.10       96.92     10.81 o 
  -2  11   0        0.13       -1.63      2.98 o 
  -1  11   0        0.37        1.88      3.58 o 
   0  11   0        0.25       -4.04      2.69 o 
   1  11   0        0.05       -4.25      2.87 o 
   2  11   0       13.49        5.42      4.36 o 
  -2 -11   1       92.13       75.55      9.57 o 
  -1 -11   1       12.67        7.87      4.43 o 
   0 -11   1       33.54       25.76      5.95 o 
   1 -11   1        0.82        4.29      3.58 o 
   2 -11   1      181.78      220.95     13.47 o 
  -4 -10   1        0.16       -1.38      3.47 o 
  -3 -10   1       27.09       31.04      6.66 o 
  -2 -10   1       11.94       10.63      4.57 o 
  -1 -10   1       86.18       82.99      9.00 o 
   0 -10   1      162.47      138.17     10.31 o 
   1 -10   1       54.42       52.66      6.98 o 
   2 -10   1      101.86       93.24      8.50 o 
   3 -10   1       51.83       48.94      6.20 o 
  -5  -9   1       22.12       33.45      6.34 o 
  -4  -9   1       91.40       90.83      8.50 o 
  -3  -9   1       89.50       95.16      5.93 o 
  -2  -9   1        6.96        3.53      2.10 o 
  -1  -9   1       17.96       20.77      5.15 o 
   0  -9   1       15.05       20.43      3.34 o 
   1  -9   1       56.03       59.42      3.78 o 
   2  -9   1      718.91      654.45     27.68 o 
   3  -9   1        0.35       -1.84      1.56 o 
   4  -9   1        1.01        1.29      2.22 o 
   5  -9   1       38.26       43.45      6.87 o 
   6  -9   1       24.12       32.07      6.87 o 
  -6  -8   1        1.04        3.37      4.04 o 
  -5  -8   1       19.91       23.88      5.42 o 
  -4  -8   1       43.27       41.07      5.81 o 
  -3  -8   1       14.36       13.26      2.71 o 
  -2  -8   1       24.62       25.70      3.11 o 
  -1  -8   1      319.07      309.30      9.56 o 
   0  -8   1      194.60      191.24      7.14 o 
   1  -8   1        2.05        1.81      1.33 o 
   2  -8   1       28.99       29.50      3.19 o 
   3  -8   1       40.54       48.05      3.20 o 
   4  -8   1      515.55      456.43     18.11 o 
   5  -8   1        7.44       10.52      4.32 o 
   6  -8   1       12.84       12.40      4.75 o 
   7  -8   1        0.43        2.98      4.00 o 
  -7  -7   1       65.59       79.95      9.32 o 
  -6  -7   1       48.21       52.31      7.12 o 
  -5  -7   1      272.90      290.41     14.60 o 
  -4  -7   1       10.92       13.71      3.79 o 
  -3  -7   1        0.57        0.07      1.48 o 
  -2  -7   1       54.15       54.72      3.87 o 
  -1  -7   1       51.67       46.99      5.94 o 
   0  -7   1       15.66       12.39      2.09 o 
   1  -7   1      128.77      133.98      3.92 o 
   2  -7   1      103.93       96.07      3.24 o 
   3  -7   1      454.35      462.25     11.56 o 
   4  -7   1       46.93       43.66      5.56 o 
   5  -7   1       84.78      102.56      8.43 o 
   6  -7   1      443.70      422.56     18.64 o 
   7  -7   1        3.36       -3.26      3.01 o 
  -7  -6   1       17.17       21.12      5.81 o 
  -6  -6   1        1.82        1.38      3.12 o 
  -5  -6   1       24.08       28.67      4.96 o 
  -4  -6   1      128.89      141.89      8.79 o 
  -3  -6   1      227.87      257.63      6.16 o 
  -2  -6   1        4.53        2.36      1.32 o 
  -1  -6   1      376.90      359.97      9.52 o 
   0  -6   1       46.01       51.28      2.62 o 
   1  -6   1        0.16        2.39      0.94 o 
   2  -6   1       37.73       38.25      4.02 o 
   3  -6   1      427.09      473.45     11.58 o 
   4  -6   1       18.53       16.05      2.23 o 
   5  -6   1      147.45      144.41      9.28 o 
   6  -6   1      225.54      249.51     13.54 o 
   7  -6   1       22.37       20.31      5.28 o 
   8  -6   1      230.45      221.87     14.21 o 
  -8  -5   1      250.19      252.38     15.52 o 
  -7  -5   1      143.85      136.61     10.49 o 
  -6  -5   1      208.39      197.53     11.84 o 
  -5  -5   1        0.50        2.89      1.59 o 
  -4  -5   1       96.35       84.89      3.95 o 
  -3  -5   1      304.32      307.23      6.62 o 
  -2  -5   1       84.28       97.41      5.23 o 
  -1  -5   1     1104.43     1200.63     23.46 o 
   0  -5   1     1269.06     1360.57     20.85 o 
   1  -5   1      202.36      209.62      4.27 o 
   2  -5   1      172.30      166.84      4.22 o 
   3  -5   1        0.52        0.40      0.83 o 
   4  -5   1      138.91      148.04      4.95 o 
   5  -5   1        5.73        4.61      2.83 o 
   6  -5   1       38.91       30.58      5.39 o 
   7  -5   1       72.06       64.92      7.48 o 
   8  -5   1       49.25       48.34      7.37 o 
  -8  -4   1      170.26      162.94     12.30 o 
  -7  -4   1      147.09      127.72      9.99 o 
  -6  -4   1      440.59      453.33     12.13 o 
  -5  -4   1      317.49      327.64      9.12 o 
  -4  -4   1      948.02      922.28     18.34 o 
  -3  -4   1       65.02       62.23      2.53 o 
  -2  -4   1        0.84        1.01      0.96 o 
  -1  -4   1      430.33      473.36     10.91 o 
   0  -4   1     1773.97     1848.99     26.72 o 
   1  -4   1     1124.47     1393.74     19.99 o 
   2  -4   1      531.62      606.25      9.69 o 
   3  -4   1       38.88       43.80      1.88 o 
   4  -4   1       64.57       78.46      5.00 o 
   5  -4   1        7.71        8.47      3.05 o 
   6  -4   1       49.87       60.31      6.52 o 
   7  -4   1       11.64       13.18      4.36 o 
   8  -4   1       38.94       32.85      6.38 o 
  -9  -3   1      137.55      132.08     12.19 o 
  -8  -3   1      548.98      561.19     24.20 o 
  -7  -3   1       14.23       11.76      3.47 o 
  -6  -3   1      318.65      303.13     11.29 o 
  -5  -3   1      178.93      181.84      6.28 o 
  -4  -3   1     2322.16     2327.94     40.65 o 
  -3  -3   1     2572.70     2679.80     45.38 o 
  -2  -3   1      121.52      127.65      3.15 o 
  -1  -3   1     3538.80     3524.25     61.16 o 
   0  -3   1      198.39      209.34      5.64 o 
   1  -3   1      106.35      110.41      3.67 o 
   2  -3   1     1302.97     1405.60     19.31 o 
   3  -3   1     1209.04     1428.76     19.64 o 
   5  -3   1       33.28       26.58      4.15 o 
   6  -3   1       27.44       24.49      4.54 o 
   7  -3   1       51.52       55.78      6.63 o 
   8  -3   1       12.05        9.04      4.15 o 
   9  -3   1        0.92       -1.74      3.76 o 
  -9  -2   1        4.82        4.25      4.32 o 
  -8  -2   1       29.16       33.80      6.61 o 
  -7  -2   1      644.26      640.36     19.38 o 
  -6  -2   1     1863.14     1791.09     34.12 o 
  -5  -2   1       53.50       52.85      3.43 o 
  -4  -2   1      428.18      464.61     10.59 o 
  -3  -2   1      532.47      502.18     10.43 o 
  -2  -2   1     4527.86     4686.56     63.70 o 
  -1  -2   1     1790.20     1794.36     31.70 o 
   0  -2   1      133.14      141.84      2.77 o 
   1  -2   1        6.57        7.34      0.71 o 
   2  -2   1      358.30      367.22      5.63 o 
   3  -2   1       46.12       33.31      3.37 o 
   4  -2   1        7.95        5.78      2.37 o 
   5  -2   1      456.56      509.98     17.65 o 
   6  -2   1       69.57       57.98      5.95 o 
   7  -2   1        9.75       10.31      3.54 o 
   8  -2   1       29.49       12.97      4.29 o 
   9  -2   1       11.27        6.84      4.32 o 
  -9  -1   1       67.12       61.00     11.30 o 
  -8  -1   1       27.72       24.62      3.70 o 
  -7  -1   1        0.13        0.28      1.84 o 
  -6  -1   1      248.94      243.95     10.77 o 
  -5  -1   1      134.66      127.57      6.80 o 
  -4  -1   1     9202.60     9430.31    209.15 o 
  -3  -1   1     1721.81     1792.99     42.24 o 
  -2  -1   1     6989.54     7144.33    115.29 o 
  -1  -1   1      292.62      291.15      4.61 o 
   0  -1   1     1453.23     1411.75     19.54 o 
   1  -1   1       99.71       95.20      2.14 o 
   2  -1   1     2104.54     2011.53     46.85 o 
   3  -1   1       60.95       45.11      3.72 o 
   4  -1   1        9.37       11.09      2.52 o 
   5  -1   1      387.62      384.11     14.21 o 
   6  -1   1        5.49        4.47      2.80 o 
   7  -1   1        8.51       10.88      3.76 o 
   8  -1   1       34.76       26.37      5.32 o 
   9  -1   1       25.59       33.42      6.56 o 
  -9   0   1      236.24      238.36     10.11 o 
  -8   0   1      107.88      112.94      8.68 o 
  -7   0   1      424.20      407.07     16.09 o 
  -6   0   1      203.51      205.25     10.06 o 
  -5   0   1       60.51       58.83      4.89 o 
  -4   0   1      968.21      895.75     24.13 o 
  -3   0   1       88.34       87.74      4.61 o 
  -2   0   1    15904.34    15894.44    347.57 o 
  -1   0   1       42.65       45.47      2.09 o 
   1   0   1      149.89      157.34      2.62 o 
   2   0   1     3545.48     3581.51     80.69 o 
   3   0   1       47.54       40.58      3.33 o 
   4   0   1      279.11      269.64     10.28 o 
   5   0   1       12.79       15.31      3.22 o 
   6   0   1       34.55       34.23      4.61 o 
   7   0   1        7.42        6.84      3.33 o 
   8   0   1        0.23        2.13      3.19 o 
   9   0   1       58.68       69.81      8.22 o 
  -9   1   1        2.19       -3.01      3.22 o 
  -8   1   1       21.50       19.38      4.82 o 
  -7   1   1      513.70      530.99     19.63 o 
  -6   1   1        1.34        0.50      2.13 o 
  -5   1   1      427.53      415.38      8.97 o 
  -4   1   1       74.66       67.61      2.59 o 
  -3   1   1     1192.76     1252.48     21.14 o 
  -2   1   1     1520.88     1485.09     19.87 o 
  -1   1   1       92.41      105.35      2.10 o 
   0   1   1     3371.06     3265.79     31.75 o 
   1   1   1        0.09       -0.21      0.64 o 
   2   1   1      124.67      132.41      3.49 o 
   3   1   1     1354.86     1473.52     35.97 o 
   4   1   1      249.01      225.81      9.00 o 
   5   1   1      142.08      138.56      7.58 o 
   6   1   1      216.73      209.82     10.35 o 
   7   1   1       57.36       51.77      5.99 o 
   8   1   1        3.13        2.86      2.41 o 
   9   1   1       37.69       41.23      5.10 o 
  -9   2   1       91.71       95.50      9.18 o 
  -8   2   1        0.07       -0.14      2.87 o 
  -7   2   1      128.20      128.07      8.86 o 
  -6   2   1      694.21      694.71     22.68 o 
  -5   2   1      471.71      509.96     10.41 o 
  -4   2   1       50.33       62.35      7.19 o 
  -3   2   1      451.78      462.52      7.36 o 
  -2   2   1       41.98       54.12      1.94 o 
  -1   2   1      211.79      185.66      3.54 o 
   0   2   1        5.53        6.88      0.57 o 
   1   2   1     5027.19     5041.37     68.08 o 
   2   2   1     1272.88     1259.52     17.96 o 
   3   2   1       34.45       30.85      3.05 o 
   4   2   1        8.63        9.35      2.82 o 
   5   2   1       30.75       37.85     12.33 o 
   6   2   1       16.50       17.58      5.16 o 
   7   2   1       15.49       17.33      4.15 o 
   8   2   1        0.23        2.30      2.43 o 
  -9   3   1       55.99       67.83      8.43 o 
  -8   3   1       75.27       72.47      7.94 o 
  -7   3   1        7.82        7.30      3.33 o 
  -6   3   1      142.21      134.27      8.61 o 
  -5   3   1        7.73        8.07      1.28 o 
  -4   3   1      226.91      261.65      5.46 o 
  -3   3   1       25.45       32.48      1.87 o 
  -2   3   1     2924.33     3054.58     40.44 o 
  -1   3   1     1794.74     1833.16     25.41 o 
   0   3   1      372.54      346.96      5.27 o 
   1   3   1      198.60      208.32      4.33 o 
   2   3   1      286.08      285.91      7.04 o 
   3   3   1       13.99       13.31      1.95 o 
   4   3   1      187.18      197.16      6.32 o 
   5   3   1      695.68      686.79     20.32 o 
   6   3   1      133.19      133.38      8.91 o 
   7   3   1       39.40       33.46      3.93 o 
   8   3   1        8.59        8.31      4.04 o 
  -9   4   1       23.69       25.98      6.31 o 
  -8   4   1      151.55      162.73     11.23 o 
  -7   4   1      184.54      193.84     11.59 o 
  -6   4   1      142.30      169.92     10.03 o 
  -5   4   1       11.15        8.47      2.94 o 
  -4   4   1      668.87      673.92     10.99 o 
  -3   4   1      971.71     1054.60     15.82 o 
  -2   4   1      812.16      898.38     13.73 o 
  -1   4   1     1699.31     1752.65     21.82 o 
   0   4   1        1.95        6.47      0.85 o 
   1   4   1      234.45      257.04      5.40 o 
   2   4   1      313.42      292.85      6.25 o 
   3   4   1        9.75       15.58      1.90 o 
   4   4   1        0.02       -0.90      1.15 o 
   5   4   1       20.71       21.50      3.65 o 
   6   4   1       21.64       17.79      2.93 o 
   7   4   1        6.83        6.70      2.61 o 
   8   4   1        0.41       -1.35      3.37 o 
  -8   5   1      143.69      148.94     11.09 o 
  -7   5   1       47.28       55.88      7.12 o 
  -6   5   1      103.24      107.52      8.33 o 
  -5   5   1      114.13      104.43      7.62 o 
  -4   5   1        4.15        7.12      2.80 o 
  -3   5   1      154.60      163.36      4.41 o 
  -2   5   1       48.45       53.06      2.49 o 
  -1   5   1      605.29      625.15      9.35 o 
   0   5   1      215.49      242.02      4.75 o 
   1   5   1      223.59      231.04      5.39 o 
   2   5   1      568.46      593.52     10.90 o 
   3   5   1       14.49       16.00      2.06 o 
   4   5   1      511.33      523.68     12.53 o 
   5   5   1        0.19        0.40      1.64 o 
   6   5   1       24.11       25.65      3.51 o 
   7   5   1       95.61       90.51      9.07 o 
  -8   6   1       74.17       93.31      9.99 o 
  -7   6   1        6.11        3.58      3.86 o 
  -6   6   1      223.08      252.74     13.54 o 
  -5   6   1        0.23        1.77      2.76 o 
  -4   6   1      815.53      794.36     13.59 o 
  -3   6   1      429.76      428.15      8.65 o 
  -2   6   1      174.70      177.18      4.94 o 
  -1   6   1      188.56      187.73      4.32 o 
   0   6   1        9.81       12.03      2.08 o 
   1   6   1        7.93        4.92      1.10 o 
   2   6   1        8.05       11.86      1.67 o 
   3   6   1      265.15      293.72      8.24 o 
   4   6   1       68.37       79.63      8.17 o 
   5   6   1       38.60       37.94      3.98 o 
   6   6   1       55.63       54.33      9.57 o 
   7   6   1       91.27      100.89      9.99 o 
  -7   7   1       12.91        7.16      4.39 o 
  -6   7   1        1.40        1.06      3.51 o 
  -5   7   1        3.44       -0.85      2.69 o 
  -4   7   1       18.31       18.05      2.12 o 
  -3   7   1        0.76        0.93      1.34 o 
  -2   7   1      538.72      510.51     10.29 o 
  -1   7   1      388.73      360.28      6.98 o 
   0   7   1      180.75      170.13      5.00 o 
   1   7   1       76.14       78.91      3.41 o 
   2   7   1      162.86      162.53      4.64 o 
   3   7   1      149.52      165.87      6.99 o 
   4   7   1       29.65       26.37      7.09 o 
   5   7   1      403.79      430.61     14.19 o 
   6   7   1        0.05        0.27      2.07 o 
  -7   8   1       32.64       36.43      7.12 o 
  -6   8   1      108.05      106.74      9.82 o 
  -5   8   1        3.89       11.48      4.25 o 
  -4   8   1        4.07        5.11      1.97 o 
  -3   8   1      307.34      310.89      7.85 o 
  -2   8   1        0.03        1.45      1.35 o 
  -1   8   1        3.19        2.67      1.26 o 
   0   8   1        1.07        1.07      1.08 o 
   1   8   1      330.20      344.48      8.35 o 
   2   8   1      261.09      275.61      7.60 o 
   3   8   1       32.21       34.13      4.20 o 
   4   8   1      118.86      119.36      6.81 o 
   5   8   1       10.40        9.25      4.68 o 
  -3   9   1        9.72       15.23      3.08 o 
  -2   9   1        2.79        0.88      1.75 o 
  -1   9   1        1.91        4.61      3.53 o 
   0   9   1      131.40      118.51      6.49 o 
   1   9   1       14.96        2.66      3.08 o 
   2   9   1       65.34       62.65      7.80 o 
   3   9   1       77.96       75.34      8.75 o 
   4   9   1       36.52       41.21      7.41 o 
  -3  10   1       28.37       27.60      3.93 o 
  -2  10   1        4.76        4.92      3.22 o 
  -1  10   1      123.47      139.32     17.36 o 
   0  10   1        0.05       -0.46      2.83 o 
   1  10   1       78.92       82.25      8.93 o 
   2  10   1       43.46       37.39      7.12 o 
   3  10   1        1.26        1.81      3.76 o 
  -3  11   1       36.43       35.72      6.56 o 
  -2  11   1       23.16       12.01      4.43 o 
  -1  11   1       44.83       43.66      7.19 o 
   0  11   1        0.20        5.60      3.90 o 
   1  11   1        1.28        0.32      3.61 o 
  -2 -11   2       68.60       98.48     10.56 o 
  -1 -11   2       74.96       72.22      9.07 o 
   0 -11   2       60.58       48.23      7.41 o 
   1 -11   2       11.39       11.20      4.04 o 
   2 -11   2       10.51        2.27      3.44 o 
  -4 -10   2        1.18        3.47      3.90 o 
  -3 -10   2      152.98      159.23      7.93 o 
  -2 -10   2      153.09      146.69      7.39 o 
  -1 -10   2        0.79       -0.08      1.90 o 
   0 -10   2        9.60       14.42      2.39 o 
   1 -10   2        1.27        1.79      1.86 o 
   2 -10   2       39.87       44.69      4.49 o 
   3 -10   2       12.61        4.29      3.61 o 
   4 -10   2      106.38      103.76      9.67 o 
   5 -10   2        0.25        2.81      2.83 o 
  -5  -9   2        4.14        0.89      3.47 o 
  -4  -9   2      452.41      480.18     20.41 o 
  -3  -9   2       29.60       28.92      6.68 o 
  -2  -9   2        7.54        9.62      2.50 o 
  -1  -9   2        2.77        0.82      1.79 o 
   0  -9   2      330.20      292.48     11.87 o 
   1  -9   2        2.65        4.13      1.68 o 
   2  -9   2       12.48       15.52      3.84 o 
   3  -9   2        0.45        0.04      1.67 o 
   4  -9   2       10.49       13.92      4.47 o 
   5  -9   2       12.51       13.75      4.68 o 
   6  -9   2        8.79       12.90      5.00 o 
  -6  -8   2       65.43       66.62      8.12 o 
  -5  -8   2       50.35       45.08      6.70 o 
  -4  -8   2       11.34       14.21      2.97 o 
  -3  -8   2        0.00        2.62      2.41 o 
  -2  -8   2      314.60      316.46     10.08 o 
  -1  -8   2      329.74      327.05     10.03 o 
   0  -8   2      181.83      184.67      7.12 o 
   1  -8   2       34.95       30.05      3.15 o 
   2  -8   2      683.73      610.51     15.19 o 
   3  -8   2      109.60      100.18      4.24 o 
   4  -8   2       14.19       22.25      4.75 o 
   5  -8   2       45.68       49.19      6.77 o 
   6  -8   2       10.52       12.47      4.71 o 
   7  -8   2        0.40        3.90      4.08 o 
  -7  -7   2       20.36       18.39      5.56 o 
  -6  -7   2       68.14       74.49      8.29 o 
  -5  -7   2        0.75        2.69      3.08 o 
  -4  -7   2       50.42       44.52      4.91 o 
  -3  -7   2      665.59      660.68     16.41 o 
  -2  -7   2      167.65      169.04      6.59 o 
  -1  -7   2        5.46        5.18      1.75 o 
   0  -7   2       23.34       25.14      3.15 o 
   1  -7   2      772.38      753.86     17.30 o 
   2  -7   2       11.42       19.67      1.77 o 
   3  -7   2       13.94       18.46      2.48 o 
   4  -7   2      373.60      310.36     13.71 o 
   5  -7   2        2.58       -0.14      2.80 o 
   6  -7   2        6.75       17.08      4.82 o 
   7  -7   2      104.03      118.33     10.52 o 
  -7  -6   2      110.77       95.47      9.28 o 
  -6  -6   2       21.01       22.36      5.17 o 
  -5  -6   2       47.21       55.28      6.34 o 
  -4  -6   2      330.51      317.98     14.07 o 
  -3  -6   2      250.50      265.47     17.72 o 
  -2  -6   2       37.54       41.75      3.21 o 
  -1  -6   2      408.88      434.58     11.06 o 
   0  -6   2        0.35        0.18      1.44 o 
   1  -6   2      183.05      176.71      4.78 o 
   2  -6   2        1.18        0.67      1.67 o 
   3  -6   2      499.61      496.90     11.42 o 
   4  -6   2       17.26       14.10      3.47 o 
   5  -6   2       10.73        6.41      3.44 o 
   6  -6   2      521.19      497.04     20.13 o 
   7  -6   2       31.22       29.48      6.10 o 
   8  -6   2       30.05       22.93      5.95 o 
  -8  -5   2        1.19        0.14      3.54 o 
  -7  -5   2       24.24       19.21      5.21 o 
  -6  -5   2      247.23      244.87     13.29 o 
  -5  -5   2       31.92       33.63      5.10 o 
  -4  -5   2      136.58      135.97      4.87 o 
  -3  -5   2      714.73      755.42     14.35 o 
  -2  -5   2      440.57      432.74     10.82 o 
  -1  -5   2     1358.85     1453.67     27.94 o 
   0  -5   2        2.76        6.69      1.44 o 
   1  -5   2      844.67      901.63     14.64 o 
   2  -5   2        3.01        0.57      1.49 o 
   3  -5   2       65.03       62.72      3.53 o 
   4  -5   2      145.85      136.43      8.08 o 
   5  -5   2       55.68       57.66      6.13 o 
   6  -5   2        7.83        6.66      3.51 o 
   7  -5   2       56.36       52.41      7.12 o 
   8  -5   2      308.88      294.24     16.02 o 
  -8  -4   2      179.58      143.49     11.38 o 
  -7  -4   2      482.24      431.84     19.38 o 
  -6  -4   2       12.08       13.68      4.00 o 
  -5  -4   2       22.46       24.04      3.99 o 
  -4  -4   2      285.23      284.67     13.82 o 
  -3  -4   2      132.56      121.23      3.44 o 
  -2  -4   2        5.81        7.63      0.95 o 
  -1  -4   2     1311.31     1338.56     25.39 o 
   0  -4   2      985.67      996.56     15.14 o 
   1  -4   2     1094.79     1126.09     20.60 o 
   2  -4   2       24.38       20.94      2.76 o 
   3  -4   2      146.75      172.75      4.84 o 
   4  -4   2       46.71       40.61      4.61 o 
   5  -4   2       82.84       81.97      6.84 o 
   6  -4   2       26.63       25.55      4.89 o 
   7  -4   2       29.13       24.24      5.07 o 
   8  -4   2       66.99       69.35      8.36 o 
  -9  -3   2        0.36        2.83      4.29 o 
  -8  -3   2      276.98      259.30     15.38 o 
  -7  -3   2       11.08        9.02      2.49 o 
  -6  -3   2      573.17      577.23     14.02 o 
  -5  -3   2      414.06      409.92     10.32 o 
  -4  -3   2       83.82      111.39      4.20 o 
  -3  -3   2     1511.58     1466.63     21.79 o 
  -2  -3   2      562.53      528.29      8.66 o 
  -1  -3   2      646.69      598.93     17.79 o 
   0  -3   2       39.67       34.51      1.41 o 
   1  -3   2     1627.58     1668.63     28.79 o 
   2  -3   2       69.55       67.58      4.29 o 
   3  -3   2      523.17      536.35     14.69 o 
   4  -3   2      164.75      155.96      8.19 o 
   5  -3   2        2.64        3.54      2.48 o 
   6  -3   2       28.35       25.69      4.68 o 
   7  -3   2       25.43       26.15      5.28 o 
   8  -3   2        5.04        0.28      3.05 o 
  -9  -2   2       61.52       46.42      7.80 o 
  -8  -2   2      440.15      405.37     12.54 o 
  -7  -2   2        1.32        0.95      1.93 o 
  -6  -2   2      943.91      908.35     19.55 o 
  -5  -2   2      154.82      158.15      5.70 o 
  -4  -2   2     1592.87     1662.70     29.79 o 
  -3  -2   2     1204.85     1227.52     21.98 o 
  -2  -2   2       19.28       17.75      1.06 o 
  -1  -2   2     3059.06     2942.09     51.09 o 
   0  -2   2      429.30      429.43      6.77 o 
   1  -2   2     1080.37     1047.80     18.57 o 
   2  -2   2      594.84      545.66     15.38 o 
   3  -2   2      217.11      195.05      8.12 o 
   4  -2   2       24.67       27.64      3.61 o 
   5  -2   2       98.45       99.65      6.80 o 
   6  -2   2      254.81      271.24     12.79 o 
   7  -2   2      109.97      115.42      9.11 o 
   8  -2   2        2.25       -3.30      2.80 o 
   9  -2   2       24.74       24.31      6.02 o 
  -9  -1   2       63.87       61.40      5.53 o 
  -8  -1   2      121.10      113.86      6.47 o 
  -7  -1   2        0.28        0.70      2.99 o 
  -6  -1   2      135.15      124.71      5.62 o 
  -5  -1   2        0.23       -0.78      1.17 o 
  -4  -1   2     2119.91     2144.25     37.55 o 
  -3  -1   2      155.77      150.97      4.44 o 
  -2  -1   2     5169.63     5155.87     83.59 o 
  -1  -1   2       11.64       14.77      2.94 o 
   0  -1   2       93.91       82.10      2.08 o 
   1  -1   2     3848.89     3772.66     84.20 o 
   2  -1   2       11.80       12.47      1.88 o 
   3  -1   2      160.79      150.82      6.77 o 
   4  -1   2      229.12      205.78      9.04 o 
   5  -1   2       28.45       25.62      4.00 o 
   6  -1   2        3.50        5.74      2.80 o 
   7  -1   2        0.02       -0.25      2.69 o 
   8  -1   2       45.97       55.99      7.19 o 
   9  -1   2       58.77       48.16      7.44 o 
  -9   0   2       41.26       43.55      8.33 o 
  -8   0   2        6.67        7.18      2.66 o 
  -7   0   2       59.77       70.56      6.59 o 
  -6   0   2      190.98      199.16      9.64 o 
  -5   0   2       19.14       11.34      2.69 o 
  -4   0   2       97.93      116.87      5.88 o 
  -3   0   2      170.39      156.42      6.20 o 
  -2   0   2     5158.55     4968.04    110.14 o 
  -1   0   2      133.01      138.56      2.64 o 
   0   0   2      163.96      156.09     10.23 o 
   1   0   2      632.91      628.98      8.85 o 
   2   0   2     3650.30     3653.91     47.29 o 
   3   0   2      421.65      413.74     16.11 o 
   4   0   2      812.75      778.14     27.34 o 
   5   0   2      408.37      345.80     13.32 o 
   6   0   2        1.17       -1.67      2.02 o 
   7   0   2        2.93        4.64      3.01 o 
   8   0   2        8.02       10.95      4.25 o 
   9   0   2       23.69       18.96      5.56 o 
  -9   1   2       54.63       64.32      7.73 o 
  -8   1   2        2.88        4.29      3.33 o 
  -7   1   2       38.45       45.79      5.74 o 
  -6   1   2       41.28       41.46      4.96 o 
  -5   1   2       49.98       51.26      3.54 o 
  -4   1   2      120.70      139.72      7.03 o 
  -3   1   2      210.14      200.00      4.91 o 
  -2   1   2      604.24      613.39      9.08 o 
  -1   1   2      309.80      298.48      6.52 o 
   0   1   2     1064.79     1026.02     12.61 o 
   1   1   2       97.32      103.41      4.08 o 
   2   1   2      591.21      546.66      8.41 o 
   3   1   2      302.18      298.43      5.50 o 
   4   1   2      110.36      111.66      4.45 o 
   5   1   2       40.07       42.03      2.66 o 
   6   1   2       11.46       11.84      3.51 o 
   7   1   2        4.13        7.16      3.15 o 
   8   1   2       24.63       25.13      5.46 o 
  -9   2   2        5.14        1.84      3.37 o 
  -8   2   2        9.19       11.80      4.25 o 
  -6   2   2       77.20       77.61      6.59 o 
  -5   2   2       97.88      101.48      4.38 o 
  -4   2   2      154.12      147.10      5.60 o 
  -3   2   2       12.48       12.58      1.07 o 
  -2   2   2      229.04      244.69      4.61 o 
  -1   2   2       21.99       27.01      1.93 o 
   0   2   2      141.34      148.49      2.52 o 
   1   2   2     1361.85     1296.21     18.40 o 
   2   2   2      355.12      370.89     14.12 o 
   3   2   2     1251.32     1230.49     17.89 o 
   4   2   2      150.92      147.46      8.19 o 
   5   2   2       13.39       19.86      2.26 o 
   6   2   2       30.47       28.23      5.12 o 
   7   2   2        0.25       -0.63      1.85 o 
   8   2   2       24.96       27.75      4.12 o 
  -9   3   2       10.15        6.02      4.15 o 
  -8   3   2        0.28       -0.50      3.08 o 
  -7   3   2       59.57       71.26      7.09 o 
  -6   3   2        3.71        1.49      2.52 o 
  -5   3   2      980.33      972.95     18.45 o 
  -4   3   2      179.19      189.48      5.02 o 
  -3   3   2     1266.69     1327.71     19.06 o 
  -2   3   2     1282.70     1253.20     17.97 o 
  -1   3   2      142.75      128.07      4.01 o 
   0   3   2      536.05      499.43      7.06 o 
   1   3   2       43.85       52.34      2.06 o 
   2   3   2        4.13        5.86      1.10 o 
   3   3   2       49.09       47.16      3.91 o 
   4   3   2       50.43       55.65      2.86 o 
   5   3   2        1.19       -0.29      1.15 o 
   6   3   2      164.79      159.31      6.92 o 
   7   3   2       67.00       55.33      4.75 o 
   8   3   2        4.86        6.60      3.06 o 
  -9   4   2        6.71        8.01      4.50 o 
  -8   4   2       21.22       24.31      5.81 o 
  -7   4   2        0.35       -2.80      2.30 o 
  -6   4   2       52.09       53.72      6.10 o 
  -5   4   2      335.20      343.20      6.91 o 
  -4   4   2       20.21       18.49      1.61 o 
  -3   4   2      798.17      811.17     12.92 o 
  -2   4   2      297.91      311.18      7.63 o 
  -1   4   2      424.02      434.16      6.68 o 
   0   4   2      368.53      387.61      6.14 o 
   1   4   2      844.29      823.53     11.49 o 
   2   4   2      138.97      138.45      6.13 o 
   3   4   2       82.57       73.11      3.72 o 
   4   4   2      157.17      149.59      4.72 o 
   5   4   2       67.60       81.28      4.34 o 
   6   4   2      117.00      117.40      5.96 o 
   7   4   2        0.53       -2.11      1.96 o 
   8   4   2       72.97       62.33      8.50 o 
  -8   5   2      122.36      119.53     10.38 o 
  -7   5   2      128.36      133.42      9.89 o 
  -6   5   2        2.59        2.80      3.22 o 
  -5   5   2       17.78       29.77      4.96 o 
  -4   5   2       93.08       94.62      3.45 o 
  -3   5   2       19.71       18.83      1.75 o 
  -2   5   2      183.87      177.17      5.74 o 
  -1   5   2        2.19        6.73      0.96 o 
   0   5   2      518.78      546.60      8.45 o 
   1   5   2      149.03      141.27      3.52 o 
   2   5   2      327.58      353.27      7.67 o 
   3   5   2       55.67       62.72      3.45 o 
   4   5   2      189.27      200.11      5.83 o 
   5   5   2       10.75        7.93      1.86 o 
   6   5   2        2.99        3.99      1.81 o 
   7   5   2        2.23        0.11      3.65 o 
  -8   6   2       56.66       55.28      8.15 o 
  -7   6   2       36.41       40.36      6.73 o 
  -6   6   2      277.33      275.74     14.32 o 
  -5   6   2      181.68      201.74     11.27 o 
  -4   6   2       80.60       76.34      3.43 o 
  -3   6   2       96.50       92.96      7.42 o 
  -2   6   2      267.26      251.83      6.11 o 
  -1   6   2       12.54       13.17      1.32 o 
   0   6   2       13.37       15.39      1.49 o 
   1   6   2     1096.05     1098.21     15.57 o 
   2   6   2       44.21       43.22      3.00 o 
   3   6   2      176.75      190.71      5.85 o 
   4   6   2        8.56        9.66      1.91 o 
   5   6   2       17.29        8.09      5.81 o 
   6   6   2       93.07      102.48     13.18 o 
   7   6   2       23.65       19.03      5.56 o 
  -7   7   2        7.67        5.81      4.47 o 
  -6   7   2      128.96      130.27     10.03 o 
  -5   7   2       18.98       31.33      5.71 o 
  -4   7   2       29.30       25.38      2.89 o 
  -3   7   2        2.09        0.63      1.13 o 
  -2   7   2     1188.59     1171.38     19.34 o 
  -1   7   2      225.56      228.62      5.18 o 
   0   7   2      438.64      405.57      7.57 o 
   1   7   2        0.45        0.72      1.03 o 
   2   7   2      147.30      148.02      5.20 o 
   3   7   2      263.99      277.36      9.30 o 
   4   7   2        2.13        0.96      1.85 o 
   5   7   2       12.68       16.35      5.07 o 
   6   7   2       26.52       23.06      3.96 o 
  -7   8   2        0.86        2.98      4.15 o 
  -6   8   2       16.86       12.72      4.75 o 
  -4   8   2       14.44       16.82      4.27 o 
  -3   8   2       27.52       22.97      3.16 o 
  -2   8   2      129.86      127.14      6.06 o 
  -1   8   2       65.93       60.56      4.58 o 
   0   8   2      193.87      182.03      7.63 o 
   1   8   2       28.41       32.59      3.94 o 
   2   8   2       13.19        7.47      2.57 o 
   3   8   2       98.25       93.91      8.93 o 
   4   8   2        3.99        1.24      2.98 o 
   5   8   2       76.64      100.75     10.06 o 
  -4   9   2       10.83       16.22      3.07 o 
  -3   9   2      105.18      106.88      5.94 o 
  -2   9   2        2.42        7.97      2.52 o 
  -1   9   2       45.93       40.14      4.25 o 
   0   9   2      184.48      177.29     11.52 o 
   1   9   2        0.11        1.96      2.16 o 
   2   9   2      123.77      130.02     10.88 o 
   3   9   2       28.94       34.87      6.80 o 
   4   9   2       50.69       55.85      8.26 o 
  -3  10   2       41.17       47.12      5.07 o 
  -2  10   2        8.88        5.66      2.61 o 
  -1  10   2        7.81       10.01      3.06 o 
   0  10   2       11.66       16.25      3.70 o 
   1  10   2       28.07       29.66      6.31 o 
   2  10   2        2.10       -2.94      2.87 o 
   3  10   2        9.80        9.85      4.82 o 
  -2  11   2       15.16       13.90      3.62 o 
  -1  11   2        0.05        0.82      3.33 o 
   0  11   2       23.28       34.62      7.09 o 
  -3 -11   3        6.34        8.78      3.46 o 
  -2 -11   3       57.21       48.89      6.59 o 
  -1 -11   3       92.50       96.13      6.48 o 
   0 -11   3       81.12       77.80      4.91 o 
   1 -11   3        2.54        3.56      2.09 o 
   2 -11   3       16.32       11.93      3.31 o 
   3 -11   3       33.97       43.02      7.19 o 
  -4 -10   3        1.19        0.17      3.56 o 
  -3 -10   3       45.65       50.84      5.03 o 
  -2 -10   3      323.45      327.64     11.53 o 
  -1 -10   3        2.58        1.60      2.21 o 
   0 -10   3        3.01        0.71      1.96 o 
   1 -10   3        0.61        0.89      1.57 o 
   2 -10   3       75.85       68.20     11.13 o 
   3 -10   3       53.25       50.18      7.12 o 
   4 -10   3       49.60       53.01      5.08 o 
   5 -10   3       12.00       22.67      4.35 o 
  -5  -9   3      149.59      152.31     11.45 o 
  -4  -9   3        0.01        0.96      2.08 o 
  -3  -9   3        0.68       -0.24      3.77 o 
  -2  -9   3      114.42      112.64      6.15 o 
  -1  -9   3       52.75       49.91     10.37 o 
   0  -9   3      987.12      954.28     22.17 o 
   1  -9   3       15.08       13.94      2.87 o 
   2  -9   3        1.00       -0.39      1.50 o 
   3  -9   3        1.54       -0.79      1.74 o 
   4  -9   3       16.57       16.87      4.71 o 
   5  -9   3        7.57       14.39      5.03 o 
   6  -9   3        0.38        0.46      3.72 o 
  -6  -8   3       18.69       14.21      5.14 o 
  -5  -8   3        3.22        3.47      3.47 o 
  -4  -8   3       25.49       30.40      3.88 o 
  -3  -8   3       98.63       93.31      5.56 o 
  -2  -8   3       50.59       47.68      3.98 o 
  -1  -8   3      161.58      149.79     11.27 o 
   0  -8   3        1.96        4.48      2.29 o 
   1  -8   3       62.72       60.11      4.31 o 
   2  -8   3      149.95      141.79      5.09 o 
   3  -8   3       63.84       73.22      5.87 o 
   4  -8   3        0.05        0.78      2.62 o 
   5  -8   3      145.53      136.19      9.85 o 
   6  -8   3        0.25        0.43      3.08 o 
  -7  -7   3       54.26       47.24      7.58 o 
  -6  -7   3        5.22        4.50      3.65 o 
  -5  -7   3       80.73       86.01      8.15 o 
  -4  -7   3        5.48        5.22      2.23 o 
  -3  -7   3      190.34      184.09      7.42 o 
  -2  -7   3       56.14       48.82      3.74 o 
  -1  -7   3      311.25      312.34      9.47 o 
   0  -7   3        7.31        5.00      1.70 o 
   1  -7   3      186.17      179.28      5.19 o 
   2  -7   3        0.27       -0.28      1.05 o 
   3  -7   3       45.78       59.46      4.89 o 
   4  -7   3      416.17      409.51     16.34 o 
   5  -7   3        1.52        4.00      3.26 o 
   6  -7   3      193.96      211.53     12.72 o 
   7  -7   3        0.47       -1.59      3.58 o 
  -8  -6   3       84.28       89.69      9.92 o 
  -7  -6   3        8.06        6.91      3.90 o 
  -6  -6   3        3.02        8.26      3.76 o 
  -5  -6   3      256.30      275.17     13.79 o 
  -4  -6   3      104.20      100.09      5.41 o 
  -3  -6   3        4.89        5.63      1.78 o 
  -2  -6   3       48.59       45.25      3.42 o 
  -1  -6   3        7.39        8.76      1.85 o 
   0  -6   3       25.95       33.30      2.82 o 
   1  -6   3      364.10      356.28      7.56 o 
   2  -6   3      121.41      120.32      4.99 o 
   3  -6   3       87.49       85.94      3.97 o 
   4  -6   3      252.81      238.32     11.38 o 
   5  -6   3       10.59       12.83      3.83 o 
   6  -6   3      369.10      392.01     17.47 o 
   7  -6   3        0.00       -1.13      3.08 o 
   8  -6   3      107.02      124.85     11.41 o 
  -8  -5   3      384.32      369.22     19.14 o 
  -7  -5   3       51.37       47.56      6.87 o 
  -6  -5   3      173.02      174.03     11.13 o 
  -5  -5   3      306.27      309.55     14.10 o 
  -4  -5   3       94.99       87.61      4.82 o 
  -3  -5   3      317.44      342.82      6.77 o 
  -2  -5   3        6.30        3.11      1.59 o 
  -1  -5   3        1.94        2.15      2.07 o 
   0  -5   3      208.91      195.26      6.41 o 
   1  -5   3      221.20      253.78      5.73 o 
   2  -5   3      278.33      287.33     10.63 o 
   3  -5   3        1.86        2.00      2.13 o 
   4  -5   3        0.09       -2.60      1.74 o 
   5  -5   3       17.19       21.09      4.39 o 
   6  -5   3       11.38        8.72      3.86 o 
   7  -5   3       61.77       56.81      7.23 o 
   8  -5   3       87.28       97.84     10.03 o 
  -8  -4   3       98.04       80.30      8.97 o 
  -7  -4   3       65.82       67.51      7.65 o 
  -6  -4   3      485.40      447.89     18.60 o 
  -5  -4   3      165.32      168.11      5.76 o 
  -4  -4   3      382.12      381.21     15.31 o 
  -3  -4   3      265.77      262.50      9.14 o 
  -2  -4   3        0.60        1.29      0.55 o 
  -1  -4   3       45.78       22.11      2.02 o 
   0  -4   3     3159.77     3342.39     46.34 o 
   1  -4   3      118.83      102.75      3.74 o 
   2  -4   3      208.65      212.48      8.36 o 
   3  -4   3      136.72      127.55      3.93 o 
   4  -4   3      328.01      324.18     13.01 o 
   5  -4   3       32.36       22.36      4.22 o 
   6  -4   3        1.94        0.50      2.73 o 
   7  -4   3       48.05       56.38      7.02 o 
   8  -4   3        2.07       -1.81      3.08 o 
  -9  -3   3      130.22      120.59     11.38 o 
  -8  -3   3       63.30       53.05      7.44 o 
  -7  -3   3       44.53       45.25      6.31 o 
  -6  -3   3      240.56      253.76      8.09 o 
  -5  -3   3        1.62        0.57      2.80 o 
  -4  -3   3      149.71      154.43      4.91 o 
  -3  -3   3      228.07      221.95      4.75 o 
  -2  -3   3       41.86       30.69      1.17 o 
  -1  -3   3       92.72       97.96      3.58 o 
   0  -3   3        9.12       13.66      1.55 o 
   1  -3   3      512.98      480.43     25.07 o 
   2  -3   3     2107.60     2186.27     51.88 o 
   3  -3   3      456.45      509.40     15.45 o 
   4  -3   3      106.82      102.95      6.59 o 
   5  -3   3        0.06       -0.11      2.30 o 
   6  -3   3      189.78      197.21     11.09 o 
   7  -3   3       12.23       14.35      4.29 o 
   8  -3   3        0.02        0.50      3.12 o 
  -9  -2   3       17.91       13.61      5.28 o 
  -8  -2   3      216.17      211.61      8.62 o 
  -7  -2   3       93.07       89.31      9.87 o 
  -6  -2   3       75.99       82.66      4.52 o 
  -5  -2   3      171.58      179.06      6.00 o 
  -4  -2   3        0.22        0.37      1.12 o 
  -3  -2   3      320.76      319.01      6.10 o 
  -2  -2   3      190.68      189.51      3.70 o 
  -1  -2   3      648.42      635.67     12.62 o 
   0  -2   3       36.85       33.90      1.37 o 
   1  -2   3      788.09      804.84     14.91 o 
   2  -2   3      757.14      714.95     19.31 o 
   3  -2   3      138.06      123.85      6.45 o 
   4  -2   3      427.30      415.36     14.67 o 
   5  -2   3      590.24      545.91     18.78 o 
   6  -2   3       77.38       72.89      6.80 o 
   7  -2   3       22.71       16.51      4.36 o 
   8  -2   3       24.84       15.45      4.85 o 
  -9  -1   3       16.62       19.78      3.81 o 
  -8  -1   3        1.64        2.70      2.28 o 
  -7  -1   3       45.50       54.49     10.61 o 
  -6  -1   3      650.71      634.77     14.91 o 
  -5  -1   3      265.90      269.95      7.79 o 
  -4  -1   3     1480.16     1508.72     27.30 o 
  -3  -1   3      227.71      231.89      5.76 o 
  -2  -1   3     2670.01     2568.96     35.48 o 
  -1  -1   3     1343.04     1175.32    117.44 o 
   0  -1   3      675.06      644.40     11.49 o 
   1  -1   3       31.44       33.47      1.50 o 
   2  -1   3       33.16       36.31      1.98 o 
   3  -1   3       38.49       38.56      2.46 o 
   4  -1   3        8.48        6.73      2.30 o 
   5  -1   3       94.92       92.60      6.59 o 
   6  -1   3       64.56       67.86      6.41 o 
   7  -1   3      375.55      323.44     15.20 o 
   8  -1   3       50.77       40.86      6.41 o 
  -9   0   3       61.38       68.19      5.71 o 
  -8   0   3       45.50       46.72      4.49 o 
  -7   0   3       22.80       20.81      3.51 o 
  -6   0   3       66.18       63.38      3.43 o 
  -5   0   3      120.16      131.62      4.52 o 
  -4   0   3      221.62      189.06      7.73 o 
  -3   0   3      106.40      116.91      5.17 o 
  -2   0   3     2854.05     2733.87     36.51 o 
  -1   0   3       69.09       81.60      1.69 o 
   0   0   3       55.85       54.06      1.79 o 
   1   0   3       91.24       83.53      2.74 o 
   2   0   3        7.39        7.57      0.76 o 
   3   0   3      300.76      314.70      5.42 o 
   4   0   3       42.59       38.52      2.06 o 
   5   0   3       54.82       44.58      4.75 o 
   6   0   3       19.77       13.18      3.58 o 
   7   0   3       13.49        9.43      3.61 o 
   8   0   3       13.91       12.12      4.47 o 
  -9   1   3        2.15        0.37      2.49 o 
  -8   1   3        0.76        3.44      3.26 o 
  -7   1   3        0.07       -0.43      2.37 o 
  -6   1   3        1.74        1.18      1.27 o 
  -5   1   3      655.69      706.47     14.06 o 
  -4   1   3        2.05        3.64      1.11 o 
  -3   1   3      409.13      412.64      8.55 o 
  -2   1   3       84.66       83.45      2.34 o 
  -1   1   3        0.30        0.44      0.39 o 
   0   1   3     4564.96     4379.49     69.58 o 
   1   1   3      176.20      165.14      5.85 o 
   2   1   3      110.33      106.93      2.77 o 
   3   1   3      122.97      114.96      3.06 o 
   4   1   3        0.81        1.16      1.05 o 
   5   1   3      166.54      155.61      8.47 o 
   6   1   3        2.43        0.32      2.34 o 
   7   1   3        4.76        4.04      3.08 o 
   8   1   3      130.90      136.89     10.17 o 
  -9   2   3       54.23       59.07      7.65 o 
  -8   2   3        5.39        3.47      3.22 o 
  -7   2   3       87.08       88.49      7.65 o 
  -6   2   3       13.83       21.05      4.00 o 
  -5   2   3       10.43        8.97      2.09 o 
  -4   2   3       90.41       92.06      4.27 o 
  -3   2   3        2.48        3.27      0.88 o 
  -2   2   3      551.70      580.51     11.31 o 
  -1   2   3      318.27      333.94      7.35 o 
   0   2   3      274.81      266.04      4.71 o 
   1   2   3      836.83      855.32     12.86 o 
   2   2   3      628.91      599.36      9.74 o 
   3   2   3       13.35       12.52      1.35 o 
   4   2   3       10.08       15.13      1.54 o 
   5   2   3       37.12       36.80      2.93 o 
   6   2   3       13.38       13.40      3.65 o 
   7   2   3      107.90       93.67      6.05 o 
   8   2   3        3.95        3.68      2.86 o 
  -9   3   3       79.95       91.46      9.21 o 
  -8   3   3       14.19       18.71      4.82 o 
  -7   3   3       22.28       16.66      4.32 o 
  -6   3   3       38.50       30.97      4.78 o 
  -5   3   3      188.17      187.63      7.96 o 
  -4   3   3      507.24      550.49      9.55 o 
  -3   3   3      103.02      119.26      3.40 o 
  -2   3   3       34.32       43.69      2.43 o 
  -1   3   3        8.52        9.35      0.95 o 
   0   3   3      426.17      473.76      6.77 o 
   1   3   3      275.16      261.70      6.40 o 
   2   3   3       17.40       14.67      1.39 o 
   3   3   3      449.37      451.18      8.85 o 
   4   3   3       53.92       58.26      2.52 o 
   5   3   3      182.22      176.20      7.12 o 
   6   3   3       84.90       73.84     13.48 o 
   7   3   3       29.91       30.98      6.49 o 
   8   3   3       27.63       34.15      4.79 o 
  -9   4   3        1.00       -0.46      3.97 o 
  -8   4   3       71.29       82.36      8.58 o 
  -7   4   3       24.30       24.35      5.03 o 
  -6   4   3       78.69       77.96      7.26 o 
  -5   4   3        4.76        5.46      1.28 o 
  -4   4   3        8.79        6.24      1.26 o 
  -3   4   3       21.86       21.81      1.77 o 
  -2   4   3      191.50      239.88      6.64 o 
  -1   4   3      133.45      144.51      3.68 o 
   0   4   3      160.90      161.92      3.29 o 
   1   4   3      313.10      295.58      7.41 o 
   2   4   3     1268.62     1314.30     20.17 o 
   3   4   3       30.17       28.50      1.86 o 
   4   4   3       27.62       27.89      2.04 o 
   5   4   3      105.84      113.96      4.54 o 
   6   4   3       14.25       13.00      2.95 o 
   7   4   3       97.30       95.23      6.28 o 
  -8   5   3        3.03       -3.51      3.44 o 
  -7   5   3       57.25       63.18      7.76 o 
  -6   5   3      241.18      255.89     13.25 o 
  -5   5   3        9.67       11.09      1.71 o 
  -4   5   3       35.74       30.69      2.66 o 
  -3   5   3      147.61      165.83      5.74 o 
  -2   5   3       66.53       70.85      4.66 o 
  -1   5   3      326.69      303.27      5.79 o 
   0   5   3       49.73       55.28      2.64 o 
   1   5   3       36.82       30.33      1.70 o 
   2   5   3      128.99      119.27      5.38 o 
   3   5   3       19.35       20.28      1.79 o 
   4   5   3      324.82      338.97      8.04 o 
   5   5   3        6.00        5.94      1.76 o 
   6   5   3      160.93      156.79      7.34 o 
   7   5   3       10.97       16.34      5.56 o 
  -8   6   3        0.02       -3.86      3.44 o 
  -7   6   3       14.15       11.30      4.47 o 
  -6   6   3       23.43       15.98      4.47 o 
  -5   6   3        0.13        0.86      1.29 o 
  -4   6   3      445.49      460.29     11.40 o 
  -3   6   3        2.86        1.93      1.57 o 
  -2   6   3        8.61        6.08      1.32 o 
  -1   6   3      189.00      199.64      4.42 o 
   0   6   3      106.53      102.62      4.54 o 
   1   6   3       96.83       95.25      4.66 o 
   2   6   3       84.13       81.32      4.49 o 
   3   6   3       13.06       16.46      2.15 o 
   4   6   3       28.20       34.76      2.89 o 
   5   6   3       31.38       28.28      6.59 o 
   6   6   3       41.98       51.03      7.02 o 
  -7   7   3       27.23       36.93      6.98 o 
  -6   7   3        1.11        2.80      3.54 o 
  -4   7   3       59.62       59.03      9.00 o 
  -3   7   3      101.83       96.35      5.06 o 
  -2   7   3        0.39        0.46      1.43 o 
  -1   7   3        0.00        0.77      1.54 o 
   0   7   3       32.96       23.49      3.19 o 
   1   7   3       18.52       16.37      2.84 o 
   2   7   3       49.57       58.06      4.66 o 
   3   7   3      195.56      217.06     16.11 o 
   4   7   3        4.20       -0.53      2.73 o 
   5   7   3      158.55      183.60     12.12 o 
   6   7   3        1.10        1.17      3.79 o 
  -4   8   3        2.62        1.76      1.90 o 
  -3   8   3       29.42       32.84      3.62 o 
  -2   8   3        5.70        2.12      1.92 o 
  -1   8   3        7.19        6.57      2.27 o 
   0   8   3       65.28       63.16      4.95 o 
   1   8   3      252.57      255.07     12.19 o 
   2   8   3      598.55      659.05     17.43 o 
   3   8   3       11.46       14.63      3.22 o 
   4   8   3       14.48       15.70      4.82 o 
   5   8   3      204.82      214.08     14.07 o 
  -4   9   3       11.61        7.72      2.47 o 
  -3   9   3        2.51        0.76      2.04 o 
  -2   9   3       10.73        6.80      2.51 o 
  -1   9   3       53.64       55.70     10.99 o 
   0   9   3        0.64       -2.35      1.56 o 
   1   9   3       87.53       86.52      6.22 o 
   2   9   3      141.89      158.45      8.24 o 
   3   9   3       78.84       68.29      8.72 o 
   4   9   3      160.23      187.96     13.71 o 
  -3  10   3      112.43      125.90     11.91 o 
  -2  10   3       23.47       32.99      4.36 o 
  -1  10   3        5.24        3.94      4.45 o 
   0  10   3      101.15      104.64      7.06 o 
   1  10   3        2.19        2.32      2.46 o 
   2  10   3        9.50        7.62      4.25 o 
  -3 -11   4       13.57       12.21      6.38 o 
  -2 -11   4        6.06        4.85      2.79 o 
  -1 -11   4        9.55        6.47      2.96 o 
   0 -11   4        0.47       -0.63      2.22 o 
   1 -11   4        0.04        1.81      1.86 o 
   2 -11   4       55.76       76.69      6.01 o 
   3 -11   4       37.30       45.43      7.41 o 
  -4 -10   4      209.37      230.45     10.18 o 
  -3 -10   4       72.71       76.55      6.01 o 
  -2 -10   4       97.61      110.30      6.63 o 
  -1 -10   4        0.93        1.38      2.00 o 
   0 -10   4       30.10       26.94      3.73 o 
   1 -10   4       40.34       28.92      3.83 o 
   2 -10   4        1.68        5.04      2.19 o 
   3 -10   4       54.13       64.32      7.80 o 
   4 -10   4        0.06       -1.71      2.14 o 
   5 -10   4        0.00        1.19      2.81 o 
  -6  -9   4       19.03       18.57      5.88 o 
  -5  -9   4        0.96       -0.74      3.08 o 
  -4  -9   4       96.28      100.97      6.53 o 
  -3  -9   4        2.68        1.71      3.76 o 
  -2  -9   4       78.63       76.61      5.34 o 
  -1  -9   4        4.32        3.91      2.09 o 
   0  -9   4        5.20        7.54      4.45 o 
   1  -9   4      251.60      258.52      9.57 o 
   2  -9   4       11.87       10.06      2.01 o 
   3  -9   4        0.41        2.32      2.07 o 
   4  -9   4       15.02       25.80      5.24 o 
   5  -9   4       33.94       29.80      5.95 o 
   6  -9   4        2.98       -2.69      3.69 o 
  -6  -8   4       14.16       13.68      5.00 o 
  -5  -8   4       20.33       25.05      5.56 o 
  -4  -8   4        3.38        4.43      2.29 o 
  -3  -8   4      117.12      123.63      6.40 o 
  -2  -8   4       28.39       30.70      3.46 o 
  -1  -8   4      104.84       88.30      5.11 o 
   0  -8   4      147.29      133.65      9.92 o 
   1  -8   4        0.84        0.23      1.59 o 
   2  -8   4       80.93       74.14      3.83 o 
   3  -8   4      249.02      266.77     12.30 o 
   4  -8   4       26.07       28.99      4.96 o 
   5  -8   4       60.45       64.39      7.26 o 
   6  -8   4       33.32       47.03      7.23 o 
  -7  -7   4        4.93        1.67      3.65 o 
  -6  -7   4      116.78      134.52     10.38 o 
  -5  -7   4        1.44        2.45      2.98 o 
  -4  -7   4       48.69       50.23      4.34 o 
  -3  -7   4       29.68       31.12      3.40 o 
  -2  -7   4      107.68      107.70      5.36 o 
  -1  -7   4      299.02      301.68      9.42 o 
   0  -7   4      160.88      172.22      7.30 o 
   1  -7   4        1.20        1.22      1.07 o 
   2  -7   4     1297.50     1217.53     20.44 o 
   3  -7   4        5.17        9.04      1.92 o 
   4  -7   4      101.49      101.53      7.94 o 
   5  -7   4       30.34       27.22      5.28 o 
   6  -7   4       18.22       16.09      4.93 o 
   7  -7   4        2.44       11.38      4.75 o 
  -8  -6   4        1.80        2.55      4.04 o 
  -7  -6   4      122.70      117.51     10.28 o 
  -6  -6   4        4.69        1.81      3.05 o 
  -5  -6   4       53.20       50.50      6.10 o 
  -4  -6   4       16.42       15.88      2.71 o 
  -3  -6   4       66.29       68.87      4.39 o 
  -2  -6   4      646.29      653.19     15.53 o 
  -1  -6   4      194.67      189.03      6.69 o 
   0  -6   4       49.97       60.97      2.63 o 
   1  -6   4      104.11      111.07      3.77 o 
   2  -6   4      113.34      139.84      5.50 o 
   3  -6   4      496.97      478.09     16.69 o 
   4  -6   4      390.64      411.78     16.09 o 
   5  -6   4        6.82        6.80      3.22 o 
   6  -6   4        1.03        2.62      3.47 o 
   7  -6   4       12.68       14.92      4.78 o 
  -8  -5   4       21.83       17.08      5.67 o 
  -7  -5   4       53.52       60.17      7.48 o 
  -6  -5   4        1.25        0.04      2.48 o 
  -5  -5   4      130.29      130.20      8.82 o 
  -4  -5   4       40.29       39.99      4.32 o 
  -3  -5   4       97.92       88.64      6.33 o 
  -2  -5   4      238.06      255.80      7.80 o 
  -1  -5   4       26.98       35.11      4.57 o 
   0  -5   4        4.21        0.77      0.79 o 
   1  -5   4      158.35      167.85      4.53 o 
   2  -5   4      192.46      207.95      8.79 o 
   3  -5   4        4.56        4.75      2.27 o 
   4  -5   4        0.19       -1.98      1.81 o 
   5  -5   4        2.87        3.61      2.76 o 
   6  -5   4      107.02      117.58      9.07 o 
   7  -5   4      110.82      117.79     10.03 o 
   8  -5   4      106.61      100.71     10.06 o 
  -9  -4   4       43.56       45.01      7.94 o 
  -8  -4   4       39.62       42.91      7.30 o 
  -7  -4   4        0.73        2.45      3.30 o 
  -6  -4   4       16.36       22.54      4.78 o 
  -5  -4   4      362.94      352.81     15.03 o 
  -4  -4   4      165.45      170.22      5.67 o 
  -3  -4   4       22.91       22.17      1.66 o 
  -2  -4   4     1047.85     1047.33     21.19 o 
  -1  -4   4      144.06      158.60      5.34 o 
   0  -4   4      252.46      273.61      5.50 o 
   1  -4   4       47.50       26.19      3.72 o 
   2  -4   4      404.75      424.36     13.68 o 
   3  -4   4       17.67       12.58      2.80 o 
   4  -4   4      492.40      504.95     17.68 o 
   5  -4   4        5.18        4.47      2.87 o 
   6  -4   4       15.50       10.06      3.90 o 
   7  -4   4        5.05        4.04      3.47 o 
   8  -4   4        0.87        1.13      3.76 o 
  -9  -3   4       22.17       24.35      6.20 o 
  -8  -3   4        0.23        1.28      3.30 o 
  -7  -3   4       58.93       43.59      6.24 o 
  -6  -3   4       68.18       68.95      3.99 o 
  -5  -3   4        0.88        0.48      1.24 o 
  -4  -3   4       31.64       27.86      2.27 o 
  -3  -3   4        6.43        6.85      0.87 o 
  -2  -3   4      691.06      668.36     16.89 o 
  -1  -3   4      653.72      677.39     10.48 o 
   0  -3   4        9.58       10.92      1.01 o 
   1  -3   4       62.50       68.48      4.96 o 
   2  -3   4     1486.80     1523.95     37.71 o 
   3  -3   4      311.30      336.01      6.96 o 
   4  -3   4       31.41       32.11      4.11 o 
   5  -3   4       36.58       30.37      4.75 o 
   6  -3   4       60.83       49.93      6.06 o 
   7  -3   4      174.71      186.44     11.91 o 
   8  -3   4       63.41       53.09      7.55 o 
  -9  -2   4        6.73        3.26      4.36 o 
  -8  -2   4      198.32      194.87     12.72 o 
  -7  -2   4      105.28      119.45      5.78 o 
  -6  -2   4      870.55      853.48     35.17 o 
  -5  -2   4      162.24      179.92     12.05 o 
  -4  -2   4       81.08       84.91      3.56 o 
  -3  -2   4      184.54      179.44      4.08 o 
  -2  -2   4       89.76       91.79      5.09 o 
  -1  -2   4      289.61      295.79      6.99 o 
   0  -2   4      277.46      294.37      5.36 o 
   1  -2   4     1648.17     1671.55     29.02 o 
   2  -2   4       46.00       45.75      2.27 o 
   3  -2   4      519.32      497.26     15.73 o 
   4  -2   4      107.14      108.47      6.77 o 
   5  -2   4      482.04      426.03     16.23 o 
   6  -2   4        0.80        1.13      2.48 o 
   7  -2   4       87.72      103.76      8.97 o 
   8  -2   4       75.65       83.14      8.89 o 
  -9  -1   4       34.40       42.77      7.37 o 
  -8  -1   4       30.29       23.82      3.54 o 
  -7  -1   4        1.35        2.26      1.90 o 
  -6  -1   4      395.59      398.68     10.72 o 
  -5  -1   4       96.61      101.41      4.40 o 
  -4  -1   4     1202.48     1137.55     21.25 o 
  -3  -1   4      524.14      510.58     10.35 o 
  -2  -1   4     1192.12     1016.40     90.97 o 
  -1  -1   4      104.95       60.39      3.22 o 
   0  -1   4      791.97      774.27     13.99 o 
   1  -1   4       31.04       37.42      1.81 o 
   2  -1   4     1151.25     1190.88     20.32 o 
   3  -1   4       76.45       81.82      2.66 o 
   4  -1   4      185.00      169.00      8.47 o 
   5  -1   4      110.58       93.84      6.87 o 
   6  -1   4      180.25      171.91     10.10 o 
   7  -1   4       88.32       60.81      6.98 o 
   8  -1   4      181.53      189.55     12.54 o 
  -9   0   4       21.16       18.06      3.65 o 
  -8   0   4       68.55       75.32      5.30 o 
  -7   0   4       17.07       10.52      2.47 o 
  -6   0   4      249.01      240.90      8.10 o 
  -5   0   4      513.10      506.55      9.35 o 
  -4   0   4        0.02        0.63      0.78 o 
  -3   0   4      226.75      231.21      4.76 o 
  -2   0   4     2649.10     2613.41     43.48 o 
  -1   0   4      942.82      980.01     12.30 o 
   0   0   4       50.05       55.28      1.69 o 
   1   0   4        6.36       12.71      0.95 o 
   2   0   4     1191.87     1207.10     16.97 o 
   3   0   4       60.31       58.82      1.99 o 
   4   0   4      830.25      818.77     14.54 o 
   5   0   4        5.17        3.30      2.41 o 
   6   0   4       86.02       79.91      7.12 o 
   7   0   4       26.15       24.38      5.28 o 
   8   0   4        6.97        7.26      3.93 o 
  -9   1   4       36.88       39.10      4.79 o 
  -8   1   4       10.73       11.92      2.93 o 
  -7   1   4       70.15       81.93      7.09 o 
  -6   1   4       63.00       62.31      3.54 o 
  -5   1   4       73.43       74.41      3.51 o 
  -4   1   4      202.10      193.87      5.54 o 
  -3   1   4       31.99       38.34      3.97 o 
  -2   1   4      345.69      339.39      6.00 o 
  -1   1   4      397.42      366.98      6.04 o 
   0   1   4     3016.28     2899.50     47.15 o 
   1   1   4     1292.37     1334.04     32.07 o 
   2   1   4      203.87      214.46      4.52 o 
   3   1   4        0.37        2.01      0.78 o 
   4   1   4       66.19       69.95      3.46 o 
   5   1   4      198.60      182.01      9.67 o 
   6   1   4       23.95       22.61      4.50 o 
   7   1   4        4.73        4.15      3.37 o 
   8   1   4       67.59       58.12      7.51 o 
  -9   2   4       67.70       61.71      5.66 o 
  -8   2   4       64.14       78.56      7.73 o 
  -7   2   4      117.55      119.11      8.40 o 
  -6   2   4       81.66       80.93      4.03 o 
  -5   2   4       61.72       72.10      9.00 o 
  -4   2   4      461.47      485.07     10.66 o 
  -3   2   4      696.02      666.36     11.75 o 
  -2   2   4      780.43      776.08     14.77 o 
  -1   2   4      428.48      396.01     14.88 o 
   0   2   4      151.74      138.41      2.94 o 
   1   2   4     1357.63     1367.60     24.12 o 
   2   2   4      175.49      213.55      8.52 o 
   3   2   4       55.17       53.58      2.71 o 
   4   2   4       68.48       61.59      2.70 o 
   5   2   4       40.29       43.82      3.24 o 
   6   2   4       46.45       49.97      5.85 o 
   7   2   4       76.21       72.04     10.81 o 
   8   2   4        0.26        0.67      2.75 o 
  -9   3   4       10.80       12.08      4.96 o 
  -8   3   4       21.19       24.98      5.63 o 
  -7   3   4      364.66      370.64     16.27 o 
  -6   3   4        1.43        2.20      2.76 o 
  -5   3   4        7.67        6.35      1.61 o 
  -4   3   4        6.73        9.12      1.96 o 
  -3   3   4       47.88       44.47      2.70 o 
  -2   3   4     2902.33     3029.48     50.32 o 
  -1   3   4     1377.73     1496.64     21.63 o 
   0   3   4        3.43        2.46      0.80 o 
   1   3   4        2.13        3.00      0.82 o 
   2   3   4       31.64       28.61      2.32 o 
   3   3   4      109.91      115.95      3.30 o 
   4   3   4      131.67      138.89      3.88 o 
   5   3   4       31.70       34.41      2.68 o 
   6   3   4       26.38       22.66      3.70 o 
   7   3   4        3.83        1.96      2.46 o 
  -9   4   4        2.23       -2.16      3.61 o 
  -8   4   4        0.07       -1.49      3.22 o 
  -7   4   4       17.61       15.10      4.64 o 
  -6   4   4      100.09      116.16      8.40 o 
  -5   4   4     1064.03     1104.42     18.73 o 
  -4   4   4       10.78       10.42      1.52 o 
  -3   4   4        0.05       -0.19      0.98 o 
  -2   4   4      431.04      406.96      9.82 o 
  -1   4   4       73.60       74.03      2.41 o 
   0   4   4      438.36      513.87      8.97 o 
   1   4   4      705.86      728.46     12.19 o 
   2   4   4      913.30      931.93     15.28 o 
   3   4   4       13.14       14.98      1.57 o 
   4   4   4        9.47       13.26      1.66 o 
   5   4   4       22.88       29.38      2.71 o 
   6   4   4        0.57       -1.58      1.81 o 
   7   4   4        0.04        0.21      2.52 o 
  -8   5   4       50.84       60.78      8.15 o 
  -7   5   4        0.94       -1.38      2.83 o 
  -6   5   4       36.22       33.84      5.78 o 
  -5   5   4      450.64      449.07      9.32 o 
  -4   5   4       39.77       39.90      3.10 o 
  -3   5   4     1470.19     1476.85     27.49 o 
  -2   5   4      118.88      114.46      5.91 o 
  -1   5   4        4.81        7.01      1.22 o 
   0   5   4        0.22       -0.29      0.82 o 
   1   5   4       55.23       60.44      2.76 o 
   2   5   4      372.86      377.79      8.16 o 
   3   5   4        7.23        7.23      1.36 o 
   4   5   4      451.38      475.49     10.17 o 
   5   5   4        1.40        2.01      1.59 o 
   6   5   4        5.23        3.03      2.49 o 
   7   5   4        6.42        3.30      4.32 o 
  -8   6   4        7.42       12.47      5.56 o 
  -7   6   4       19.72       25.02      5.85 o 
  -6   6   4       31.14       31.15      5.78 o 
  -5   6   4      113.24      112.81      9.66 o 
  -4   6   4        0.22       -1.40      1.49 o 
  -3   6   4      398.97      372.26     10.27 o 
  -2   6   4      111.90      100.11      5.02 o 
  -1   6   4     2775.92     2717.23     47.86 o 
   0   6   4       63.74       65.05      4.33 o 
   1   6   4      181.47      167.17      6.80 o 
   2   6   4       18.79       25.44      3.23 o 
   3   6   4      105.28      111.11      5.81 o 
   4   6   4       58.50       64.90      3.87 o 
   5   6   4       18.61       15.35      6.59 o 
  -7   7   4        0.49        3.33      4.18 o 
  -5   7   4        0.07        3.61      1.93 o 
  -4   7   4       60.38       62.55      4.38 o 
  -3   7   4        7.70        6.26      2.00 o 
  -2   7   4       53.81       49.08      4.05 o 
  -1   7   4      883.22      821.29     20.00 o 
   0   7   4      493.02      517.75     13.85 o 
   1   7   4      976.69      988.36     22.01 o 
   2   7   4        7.25        7.17      3.26 o 
   3   7   4      262.96      252.52      9.59 o 
   4   7   4        4.83        8.86      2.69 o 
   5   7   4      141.30      151.03     11.16 o 
  -4   8   4      401.38      431.64     14.02 o 
  -3   8   4        7.57        6.96      2.34 o 
  -2   8   4        0.40        1.16      2.37 o 
  -1   8   4       13.16       14.09      2.92 o 
   0   8   4       15.24       15.24      3.07 o 
   1   8   4      388.13      362.28     11.87 o 
   2   8   4      223.88      216.31      9.39 o 
   3   8   4      315.42      314.54     11.56 o 
   4   8   4       33.94       31.65      6.45 o 
  -4   9   4       34.61       36.68      4.23 o 
  -3   9   4       15.82       12.62      3.01 o 
  -2   9   4       91.37       81.46      7.67 o 
  -1   9   4      164.80      142.39      7.35 o 
   0   9   4        1.22        4.40      2.43 o 
   1   9   4        0.00       -1.24      1.90 o 
   2   9   4        1.53        0.64      3.74 o 
   3   9   4      144.60      150.40     12.47 o 
  -4  10   4      110.33      161.49      8.16 o 
  -3  10   4        3.51        2.61      2.78 o 
  -2  10   4       52.09       51.14      8.91 o 
  -1  10   4       47.44       57.45      5.73 o 
   0  10   4       14.83        8.43      3.17 o 
   1  10   4       83.73       73.57      6.43 o 
  -3 -11   5        9.89       10.50      5.32 o 
  -2 -11   5       33.18       38.28      4.84 o 
  -1 -11   5        7.32        6.12      2.83 o 
   0 -11   5        4.70        5.39      3.54 o 
   1 -11   5       39.02       37.99      4.60 o 
   2 -11   5       10.77        9.43      4.64 o 
   3 -11   5        0.00        2.13      3.72 o 
  -5 -10   5        1.30       -2.97      2.15 o 
  -4 -10   5       38.41       37.73      4.81 o 
  -3 -10   5       33.75       25.96      8.52 o 
  -2 -10   5       11.79       14.31      3.17 o 
  -1 -10   5       31.71       33.71      4.20 o 
   0 -10   5        0.63        1.24      1.93 o 
   1 -10   5        2.00        2.21      2.19 o 
   2 -10   5        8.58        8.68      4.11 o 
   3 -10   5      134.57      134.45     10.77 o 
   4 -10   5        5.57        6.49      4.47 o 
  -6  -9   5        6.68        8.50      4.68 o 
  -5  -9   5       43.81       47.08     11.78 o 
  -4  -9   5       78.38       81.02      6.14 o 
  -3  -9   5        6.88        6.61      2.54 o 
  -2  -9   5       87.90       80.85      5.55 o 
  -1  -9   5       69.01       72.94      5.27 o 
   0  -9   5       16.92       17.98      3.18 o 
   1  -9   5       88.81       90.25      5.86 o 
   2  -9   5       12.33       10.84      2.73 o 
   3  -9   5       30.51       25.21      3.49 o 
   4  -9   5      188.92      206.56     11.80 o 
   5  -9   5      165.94      201.71     12.40 o 
  -7  -8   5        4.66       11.30      5.28 o 
  -6  -8   5        4.28        3.26      3.76 o 
  -5  -8   5       12.12       16.62      4.61 o 
  -4  -8   5        0.41       -0.93      1.69 o 
  -3  -8   5       12.98       14.23      2.95 o 
  -2  -8   5      135.84      119.72      6.11 o 
  -1  -8   5       73.60       73.03      4.98 o 
   0  -8   5      260.33      254.89      9.16 o 
   1  -8   5       53.18       42.25      5.04 o 
   2  -8   5       94.41       98.21      6.66 o 
   3  -8   5       47.26       48.69      5.42 o 
   4  -8   5      136.63      133.56      9.21 o 
   5  -8   5       33.25       32.11      5.88 o 
   6  -8   5       47.46       51.31      7.37 o 
  -7  -7   5       29.23       20.91      5.67 o 
  -6  -7   5      129.54      124.92     10.03 o 
  -5  -7   5       26.23       37.28      4.25 o 
  -4  -7   5       52.26       53.48      4.58 o 
  -3  -7   5       32.68       26.16      5.07 o 
  -2  -7   5       59.72       59.04      4.27 o 
  -1  -7   5      102.14       87.30      4.86 o 
   0  -7   5      177.46      160.07      6.64 o 
   1  -7   5       10.84       17.48      1.97 o 
   2  -7   5      234.74      249.23      6.86 o 
   3  -7   5       11.69       11.77      3.30 o 
   4  -7   5       86.06       79.13      6.98 o 
   5  -7   5       10.86       11.73      3.86 o 
   6  -7   5       59.69       39.76      6.49 o 
   7  -7   5       69.50       63.15      8.29 o 
  -8  -6   5       47.91       44.86      7.80 o 
  -7  -6   5       29.95       41.28      6.91 o 
  -6  -6   5        2.74        0.92      3.08 o 
  -5  -6   5      101.38      113.19      6.20 o 
  -4  -6   5       65.16       58.48      4.42 o 
  -3  -6   5      177.62      161.14      6.59 o 
  -2  -6   5       50.32       48.04      3.63 o 
  -1  -6   5      451.29      441.10     11.69 o 
   0  -6   5      422.87      458.30     10.40 o 
   1  -6   5       37.10       32.57      2.50 o 
   2  -6   5      179.69      179.48      6.44 o 
   3  -6   5      231.24      211.95     10.10 o 
   4  -6   5      293.85      289.77     13.18 o 
   5  -6   5      205.96      209.51     11.87 o 
   6  -6   5      385.94      387.08     17.72 o 
   7  -6   5       19.76       11.38      4.75 o 
  -8  -5   5        2.20        5.39      4.08 o 
  -7  -5   5        8.67        2.98      3.58 o 
  -6  -5   5       51.44       52.31      6.49 o 
  -5  -5   5       22.31       20.27      4.36 o 
  -4  -5   5        3.96        4.77      1.76 o 
  -3  -5   5        7.21        9.08      1.93 o 
  -2  -5   5      345.99      339.61      9.53 o 
  -1  -5   5        5.25        5.31      1.54 o 
   0  -5   5      441.79      438.52      8.23 o 
   1  -5   5      503.80      548.94     10.22 o 
   2  -5   5       69.56       74.56      5.07 o 
   3  -5   5       31.88       28.00      3.93 o 
   4  -5   5      954.38     1011.60     30.02 o 
   5  -5   5      260.15      239.03     12.26 o 
   6  -5   5      165.51      150.82     10.28 o 
   7  -5   5       22.25       14.92      4.89 o 
  -9  -4   5       18.99       23.92      6.63 o 
  -8  -4   5        9.92        8.12      4.36 o 
  -7  -4   5       10.60       15.63      4.50 o 
  -6  -4   5       92.63       78.85      7.37 o 
  -5  -4   5        0.38        2.06      2.34 o 
  -4  -4   5       95.07      104.81     11.04 o 
  -3  -4   5      215.82      201.53      6.78 o 
  -2  -4   5       17.55       23.58      2.29 o 
  -1  -4   5       90.83      101.09      4.06 o 
   0  -4   5      713.88      785.51     18.13 o 
   1  -4   5       30.34       27.61      2.18 o 
   2  -4   5       92.89       92.10      5.42 o 
   3  -4   5       39.10       36.68      4.11 o 
   4  -4   5     1331.86     1321.35     36.47 o 
   5  -4   5      278.35      277.55     13.01 o 
   6  -4   5      492.73      497.26     20.02 o 
   7  -4   5        8.76        5.35      3.72 o 
   8  -4   5        3.72        2.30      3.97 o 
  -9  -3   5       18.87       16.19      5.60 o 
  -8  -3   5       26.42       22.29      5.53 o 
  -7  -3   5       10.03       14.35      4.32 o 
  -6  -3   5       37.67       34.55      5.17 o 
  -5  -3   5      140.54      138.26      4.87 o 
  -4  -3   5       28.42       32.42      3.02 o 
  -3  -3   5       86.61       85.29      3.98 o 
  -2  -3   5     1342.26     1312.48     25.29 o 
  -1  -3   5      446.76      492.58     10.52 o 
   0  -3   5       53.13       70.17      3.89 o 
   1  -3   5     6560.71     6780.57    110.67 o 
   2  -3   5        1.72        6.02      1.95 o 
   3  -3   5      109.06       93.72      5.09 o 
   4  -3   5      292.85      273.22     11.91 o 
   5  -3   5        0.02       -1.06      2.09 o 
   6  -3   5      354.00      347.00     15.77 o 
   7  -3   5      252.01      241.40     13.61 o 
   8  -3   5      496.35      507.22     22.36 o 
  -9  -2   5       32.50       35.22      6.77 o 
  -8  -2   5      192.84      169.75     11.80 o 
  -7  -2   5        0.94        0.65      1.68 o 
  -6  -2   5        0.30        0.64      1.50 o 
  -5  -2   5      403.89      395.96     13.66 o 
  -4  -2   5        0.12       -0.11      0.91 o 
  -3  -2   5      414.63      427.85     20.27 o 
  -2  -2   5      264.14      242.14      6.46 o 
  -1  -2   5      485.35      478.63     10.70 o 
   0  -2   5     1247.85     1284.86     19.10 o 
   1  -2   5       34.94       29.91      2.02 o 
   2  -2   5        0.44        0.95      1.12 o 
   3  -2   5      924.75      970.72     42.05 o 
   4  -2   5      100.88       99.58      6.63 o 
   5  -2   5       14.33       14.42      3.69 o 
   6  -2   5       30.84       30.05      5.32 o 
   7  -2   5       36.31       27.85      5.56 o 
   8  -2   5       97.55      104.33      9.96 o 
  -9  -1   5        1.67        3.19      4.00 o 
  -8  -1   5      114.60      128.34      8.97 o 
  -7  -1   5        1.69       -0.86      1.30 o 
  -6  -1   5      306.47      298.69      8.85 o 
  -5  -1   5       95.98       86.10      4.08 o 
  -4  -1   5      140.60      125.94      4.41 o 
  -3  -1   5       46.99       53.60      3.14 o 
  -2  -1   5     6065.13     5592.89    377.66 o 
  -1  -1   5       90.44       92.28      5.16 o 
   0  -1   5     1647.93     1752.72     29.89 o 
   1  -1   5      403.69      407.19      9.02 o 
   2  -1   5       79.89       84.07      3.17 o 
   3  -1   5      323.29      311.85      7.03 o 
   4  -1   5      158.95      169.89      8.75 o 
   5  -1   5      519.71      498.46     18.11 o 
   6  -1   5       12.11       11.91      3.79 o 
   7  -1   5      151.87      159.65     10.95 o 
   8  -1   5        0.93        0.64      3.47 o 
  -9   0   5        5.46        3.38      2.62 o 
  -8   0   5        6.55        4.58      2.39 o 
  -7   0   5        0.04       -1.01      1.71 o 
  -6   0   5      148.97      137.38      5.19 o 
  -5   0   5      397.85      412.13      8.18 o 
  -4   0   5      475.00      517.74      9.15 o 
  -3   0   5      999.03      984.60     18.38 o 
  -2   0   5       42.87       57.23      1.97 o 
  -1   0   5       25.51       31.21      1.40 o 
   0   0   5     5833.10     5866.24     93.03 o 
   1   0   5       51.67       61.16      2.13 o 
   2   0   5      225.92      223.03      5.17 o 
   3   0   5       81.43       90.28      2.72 o 
   4   0   5      759.68      762.15     13.50 o 
   5   0   5       18.89       13.47      3.54 o 
   6   0   5       91.98       73.07      6.98 o 
   7   0   5      213.01      239.91     13.50 o 
   8   0   5       12.85       14.14      4.96 o 
  -9   1   5      452.84      458.55     15.06 o 
  -8   1   5        0.13        1.22      2.25 o 
  -7   1   5      105.43       96.98      9.37 o 
  -6   1   5        1.03        2.91      1.25 o 
  -5   1   5        2.84        0.97      0.96 o 
  -4   1   5        5.87        2.95      0.96 o 
  -3   1   5      109.94      109.95      3.82 o 
  -2   1   5     2726.32     2961.49     40.25 o 
  -1   1   5     2575.24     2574.55     30.72 o 
   0   1   5      226.05      227.67      7.87 o 
   1   1   5      156.55      178.36      7.05 o 
   2   1   5      301.31      296.29      5.92 o 
   3   1   5      336.63      362.36      6.96 o 
   4   1   5       20.58       19.32      1.65 o 
   5   1   5       12.14        9.46      3.30 o 
   6   1   5       98.74      104.22      8.08 o 
   7   1   5       16.75       15.77      4.64 o 
   8   1   5        0.51        2.13      3.97 o 
  -9   2   5      173.76      201.33     11.25 o 
  -8   2   5       91.83       91.97     14.33 o 
  -7   2   5      116.18      114.36      8.36 o 
  -6   2   5      246.77      244.46      7.53 o 
  -5   2   5      830.88      828.06     21.99 o 
  -4   2   5      115.47      116.98      4.48 o 
  -3   2   5      255.50      232.57      6.45 o 
  -2   2   5        1.79        4.74      0.81 o 
  -1   2   5      645.83      673.36     13.54 o 
   0   2   5      659.69      790.79     12.11 o 
   1   2   5      239.67      270.89      7.06 o 
   2   2   5       67.54       80.69      3.52 o 
   3   2   5      249.79      248.08      7.74 o 
   4   2   5       88.79       91.20      3.46 o 
   5   2   5      265.02      241.47     11.91 o 
   6   2   5       12.56       11.23      3.79 o 
   7   2   5       37.87       39.59      4.57 o 
  -9   3   5      123.68      148.38     11.30 o 
  -8   3   5      131.53      135.51     10.10 o 
  -7   3   5      411.84      416.14     17.58 o 
  -6   3   5      269.50      295.63     15.66 o 
  -5   3   5      292.89      302.99      8.51 o 
  -4   3   5        6.76       11.28      1.79 o 
  -3   3   5       22.57       25.53      2.29 o 
  -2   3   5     1271.79     1307.37     24.06 o 
  -1   3   5       30.68       20.14      3.03 o 
   0   3   5     1209.57     1243.94     18.38 o 
   1   3   5     1514.94     1544.05     22.61 o 
   2   3   5      299.19      339.85     11.18 o 
   3   3   5       74.18       86.51      3.12 o 
   4   3   5      289.62      308.47      6.34 o 
   5   3   5        3.44        2.47      1.48 o 
   6   3   5        2.29        0.26      2.08 o 
   7   3   5       15.59       12.94      3.48 o 
  -9   4   5        0.49       -3.51      3.79 o 
  -8   4   5       74.25       91.68      9.18 o 
  -7   4   5      151.42      170.91     11.02 o 
  -6   4   5        0.22        1.91      2.98 o 
  -5   4   5       43.64       43.73      2.79 o 
  -4   4   5      444.08      436.92     21.21 o 
  -3   4   5       82.13       76.62      5.49 o 
  -2   4   5       80.45       65.62      3.52 o 
  -1   4   5        7.24        6.56      1.58 o 
   0   4   5      160.27      175.89      4.06 o 
   1   4   5        1.69        2.20      0.91 o 
   2   4   5      125.96      140.58      4.28 o 
   3   4   5      208.11      220.01      7.44 o 
   4   4   5      202.19      203.69      5.19 o 
   5   4   5       16.39       16.11      2.37 o 
   6   4   5       76.50       78.39      7.88 o 
   7   4   5        1.03        3.42      2.79 o 
  -8   5   5       36.01       28.21      6.38 o 
  -7   5   5        6.44        4.71      4.04 o 
  -6   5   5       16.08       11.52      4.39 o 
  -5   5   5      587.66      633.48     14.46 o 
  -4   5   5       22.50       24.33      2.78 o 
  -3   5   5      734.14      739.51     16.23 o 
  -2   5   5      350.60      326.90      9.25 o 
  -1   5   5      471.33      421.89     18.57 o 
   0   5   5        4.83        3.16      1.55 o 
   1   5   5      140.14      141.26      7.76 o 
   2   5   5       46.03       44.53      3.73 o 
   3   5   5       38.32       35.98      2.85 o 
   4   5   5      260.61      285.10      7.51 o 
   5   5   5       33.87       37.11      5.03 o 
   6   5   5        0.01        3.69      3.76 o 
  -8   6   5       20.86       26.79      6.49 o 
  -7   6   5       65.97       77.04      8.58 o 
  -5   6   5       44.55       51.10      3.91 o 
  -4   6   5      644.44      653.85     15.41 o 
  -3   6   5      660.24      686.07     16.00 o 
  -2   6   5       94.79       76.98      4.70 o 
  -1   6   5      444.56      462.46     12.33 o 
   0   6   5      189.36      176.91     12.30 o 
   1   6   5      152.13      145.64      6.49 o 
   2   6   5       17.02       23.39      3.22 o 
   3   6   5      175.59      192.07      7.90 o 
   4   6   5       19.44       17.50      2.58 o 
   5   6   5       61.51       68.44      5.32 o 
  -5   7   5       21.85       23.78      3.28 o 
  -4   7   5        7.52        5.36      2.27 o 
  -3   7   5       64.37       58.91      4.51 o 
  -2   7   5      664.66      667.55     33.01 o 
  -1   7   5      270.95      246.58      8.92 o 
   0   7   5      249.53      229.52     10.97 o 
   1   7   5      430.68      414.01     12.48 o 
   2   7   5       19.41       19.13      3.28 o 
   3   7   5      263.59      275.57     11.82 o 
   4   7   5       12.26       12.53      2.48 o 
   5   7   5        0.30        0.64      3.33 o 
  -5   8   5        4.49        3.22      3.47 o 
  -4   8   5        0.50       -0.71      1.80 o 
  -3   8   5       22.27       17.66      3.29 o 
  -2   8   5        1.88        6.63      2.33 o 
  -1   8   5      190.57      166.98     13.87 o 
   0   8   5      774.21      771.67     19.32 o 
   1   8   5       93.90      100.05     10.22 o 
   2   8   5       92.73       87.17     15.66 o 
   3   8   5      171.26      169.60      8.48 o 
   4   8   5        1.10        8.01      4.25 o 
  -4   9   5       30.18       33.05      7.25 o 
  -3   9   5       11.44       11.11      2.96 o 
  -2   9   5        1.59       -1.61      3.17 o 
  -1   9   5        9.63       13.95      4.50 o 
   0   9   5       23.14       25.46     10.03 o 
   1   9   5      173.21      165.26      8.48 o 
   2   9   5      162.41      156.25      8.36 o 
   3   9   5       41.06       54.17     15.26 o 
  -3  10   5      243.79      291.90     11.35 o 
  -2  10   5       11.98       16.26      3.67 o 
  -1  10   5        4.33        5.72      2.84 o 
   0  10   5        2.84        3.24      4.36 o 
  -3 -11   6       51.83       50.14      5.45 o 
  -2 -11   6        5.08        5.47      2.85 o 
  -1 -11   6       51.96       58.81     10.65 o 
   0 -11   6        1.02       -0.96      4.61 o 
   1 -11   6       10.25        8.30      3.05 o 
   2 -11   6       95.20       84.48      9.50 o 
   3 -11   6       52.51       67.15      8.86 o 
  -5 -10   6      150.92      172.30      9.34 o 
  -4 -10   6      279.82      299.99     12.00 o 
  -3 -10   6        0.10        0.46      2.32 o 
  -2 -10   6       73.43       71.93      5.82 o 
  -1 -10   6      156.29      146.42     11.53 o 
   0 -10   6       73.87       68.90      5.59 o 
   1 -10   6        1.83        2.72      2.20 o 
   2 -10   6       13.46        6.56      3.83 o 
   3 -10   6       11.05       25.27      6.10 o 
   4 -10   6        3.93        3.58      4.08 o 
  -6  -9   6       14.36        6.80      4.32 o 
  -5  -9   6        7.70        8.91      3.07 o 
  -4  -9   6       23.55       25.15      4.02 o 
  -3  -9   6      386.36      378.30     12.69 o 
  -2  -9   6      366.71      393.18     12.73 o 
  -1  -9   6        4.62        4.08      2.21 o 
   0  -9   6      263.05      245.23      9.53 o 
   1  -9   6      167.53      155.57      7.53 o 
   2  -9   6       40.88       34.74      4.17 o 
   3  -9   6        1.91        3.86      2.38 o 
   4  -9   6       22.21       31.72      5.60 o 
   5  -9   6       93.71       91.32      8.86 o 
  -7  -8   6       59.08       57.69      8.72 o 
  -6  -8   6        9.18       14.39      5.03 o 
  -5  -8   6       26.69       37.21      7.74 o 
  -4  -8   6        3.06        0.58      2.05 o 
  -3  -8   6      105.38      106.29      6.06 o 
  -2  -8   6       51.35       48.28      4.28 o 
  -1  -8   6      461.00      431.16     31.82 o 
   0  -8   6     1022.99     1027.18     30.16 o 
   1  -8   6      171.47      157.22      7.23 o 
   2  -8   6       60.97       57.80      3.53 o 
   3  -8   6      336.02      329.82     14.00 o 
   4  -8   6       38.29       29.02      5.07 o 
   5  -8   6       31.83       33.35      5.88 o 
   6  -8   6       26.81       37.60      6.66 o 
  -7  -7   6        1.26       -1.17      3.44 o 
  -6  -7   6       10.53       17.72      5.07 o 
  -5  -7   6       55.50       51.84      4.90 o 
  -4  -7   6       66.22       79.86     11.38 o 
  -3  -7   6      100.13       90.94      5.36 o 
  -2  -7   6        2.35        3.45      1.79 o 
  -1  -7   6       54.35       51.49      4.02 o 
   0  -7   6       63.22       60.42      2.90 o 
   1  -7   6     1399.65     1394.96     23.20 o 
   2  -7   6     1455.89     1485.68     24.47 o 
   3  -7   6       93.45       82.78      6.63 o 
   4  -7   6       61.40       58.12      6.27 o 
   5  -7   6       41.09       38.80      6.02 o 
   6  -7   6       57.34       54.64      7.44 o 
  -8  -6   6        0.11       -3.08      3.40 o 
  -7  -6   6       50.10       60.17      7.83 o 
  -6  -6   6       62.89       57.90      7.12 o 
  -5  -6   6       80.00       74.88      5.33 o 
  -4  -6   6        8.57        6.22      3.92 o 
  -3  -6   6      333.93      331.88     10.24 o 
  -2  -6   6       70.66       59.59      4.11 o 
  -1  -6   6      187.83      175.13      6.70 o 
   0  -6   6      380.34      354.08      7.44 o 
   1  -6   6       19.37       24.31      2.08 o 
   2  -6   6       59.04       52.98      4.78 o 
   3  -6   6     1093.81     1095.01     31.08 o 
   4  -6   6     1053.28     1007.45     30.41 o 
   5  -6   6      156.40      141.25      9.53 o 
   6  -6   6      149.56      145.65     10.45 o 
   7  -6   6       31.65       29.63      6.31 o 
  -8  -5   6        2.23        1.59      3.51 o 
  -7  -5   6        9.54       11.16      4.47 o 
  -6  -5   6       39.10       40.61      6.10 o 
  -5  -5   6      141.23      119.04     12.72 o 
  -4  -5   6        1.97        2.67      1.64 o 
  -3  -5   6      494.56      493.96     12.84 o 
  -2  -5   6      242.45      244.83      7.87 o 
  -1  -5   6      332.64      378.17      7.00 o 
   0  -5   6       33.88       32.61      2.28 o 
   1  -5   6       57.46       66.95      3.71 o 
   2  -5   6        3.47        3.79      1.98 o 
   3  -5   6        3.54        5.39      2.52 o 
   4  -5   6       27.46       20.62      4.32 o 
   5  -5   6      163.57      174.92     10.74 o 
   6  -5   6      509.48      506.19     20.70 o 
   7  -5   6       30.59       37.17      6.84 o 
  -9  -4   6       16.54       19.10      5.92 o 
  -8  -4   6       42.84       35.69      6.45 o 
  -7  -4   6        1.34        1.91      3.15 o 
  -6  -4   6       35.43       31.04      5.10 o 
  -5  -4   6      133.03      146.11      9.14 o 
  -4  -4   6       76.91       77.62      4.37 o 
  -3  -4   6     2397.54     2395.60     57.76 o 
  -2  -4   6       13.26       14.29      2.66 o 
  -1  -4   6       70.10       79.88      2.43 o 
   0  -4   6     1091.85     1136.40     17.68 o 
   1  -4   6        0.00        0.89      1.00 o 
   2  -4   6       13.02       14.95      2.80 o 
   3  -4   6       82.82       83.53      3.29 o 
   4  -4   6       73.67       74.99      6.45 o 
   5  -4   6        8.12        5.49      2.94 o 
   6  -4   6      260.81      254.58     13.54 o 
   7  -4   6       76.76       81.01      8.75 o 
  -9  -3   6      163.69      179.77     13.40 o 
  -8  -3   6       23.74       14.42      4.78 o 
  -7  -3   6        0.65        4.04      3.01 o 
  -6  -3   6        0.16        0.21      2.37 o 
  -5  -3   6      190.35      194.80      5.93 o 
  -4  -3   6      420.48      415.21     11.11 o 
  -3  -3   6      276.90      254.63     11.18 o 
  -2  -3   6      768.10      803.38     26.21 o 
  -1  -3   6     2917.41     3251.85     45.13 o 
   0  -3   6      349.84      341.97      6.63 o 
   1  -3   6        0.94       -0.15      0.84 o 
   2  -3   6      237.48      248.40      6.18 o 
   3  -3   6      212.88      221.26      5.58 o 
   4  -3   6       50.88       40.15      4.85 o 
   5  -3   6      167.18      156.31      9.60 o 
   6  -3   6       61.22       50.99      6.45 o 
   7  -3   6       82.92       85.26      8.61 o 
   8  -3   6        6.92       10.17      4.96 o 
  -9  -2   6        9.74       10.06      4.75 o 
  -8  -2   6      192.67      208.44     13.11 o 
  -7  -2   6      284.26      270.78     13.93 o 
  -6  -2   6        2.26        1.73      1.52 o 
  -5  -2   6      354.27      360.64      9.36 o 
  -4  -2   6      118.91      125.98      4.25 o 
  -3  -2   6       25.85       16.85      1.94 o 
  -2  -2   6      387.61      384.57      9.14 o 
  -1  -2   6        0.35        1.12      0.77 o 
   0  -2   6     1199.77     1161.90     20.85 o 
   1  -2   6      780.08      852.01     15.59 o 
   2  -2   6      178.61      177.99      4.89 o 
   3  -2   6      368.70      399.15      8.61 o 
   4  -2   6       84.24       94.33      6.70 o 
   5  -2   6      105.10      102.84      7.65 o 
   6  -2   6       36.24       34.41      5.63 o 
   7  -2   6       10.80        9.43      3.97 o 
   8  -2   6        0.00        1.49      3.86 o 
  -9  -1   6       16.80       19.03      5.63 o 
  -8  -1   6        0.35        0.90      2.04 o 
  -7  -1   6       64.21       70.79      3.65 o 
  -6  -1   6      360.21      394.03      8.49 o 
  -5  -1   6       16.20       20.42      2.23 o 
  -4  -1   6       62.74       51.67      3.10 o 
  -3  -1   6      554.39      536.89     81.93 o 
  -2  -1   6        1.98        4.97      0.96 o 
  -1  -1   6       70.33       58.58      2.12 o 
   0  -1   6      125.13      130.00      4.01 o 
   1  -1   6      489.47      531.40     10.65 o 
   2  -1   6     3301.71     3405.31     59.73 o 
   3  -1   6      530.82      558.01     17.40 o 
   4  -1   6       64.86       71.02      6.02 o 
   5  -1   6      321.91      308.77     13.75 o 
   6  -1   6       29.35       33.45      5.46 o 
   7  -1   6        6.87        2.41      3.37 o 
   8  -1   6       34.74       39.19      7.09 o 
  -9   0   6       25.40       20.90      4.47 o 
  -8   0   6        3.91        6.37      3.14 o 
  -7   0   6       83.10       79.05      3.79 o 
  -6   0   6       64.50       64.62      3.24 o 
  -5   0   6       92.63      100.20      3.60 o 
  -4   0   6     3040.90     3151.62     43.24 o 
  -3   0   6      640.37      703.58     14.08 o 
  -2   0   6       43.84       42.79      1.79 o 
  -1   0   6      127.14       93.80      2.22 o 
   0   0   6     1194.14     1341.16     23.63 o 
   1   0   6      781.10      828.95     24.26 o 
   2   0   6       11.18       16.95      1.41 o 
   3   0   6       66.24       76.68      2.77 o 
   4   0   6       25.33       37.44      5.55 o 
   5   0   6       87.02       87.14      7.48 o 
   6   0   6      338.04      343.53     15.81 o 
   7   0   6        5.68        3.19      3.69 o 
   8   0   6        3.98        4.43      4.25 o 
  -9   1   6       36.88       37.64      4.69 o 
  -8   1   6        5.22        4.38      2.39 o 
  -7   1   6      160.37      169.73      7.16 o 
  -6   1   6       38.23       41.35      2.71 o 
  -5   1   6      133.38      134.14      4.20 o 
  -4   1   6      191.10      210.80      6.19 o 
  -3   1   6      707.80      739.29     14.61 o 
  -2   1   6     1646.03     1772.49     25.18 o 
  -1   1   6       87.15       68.17      1.63 o 
   0   1   6      617.92      653.21     13.15 o 
   1   1   6      295.36      321.35     10.88 o 
   2   1   6      454.85      460.75      8.41 o 
   3   1   6      872.07      877.03     17.12 o 
   4   1   6        1.53        1.57      1.05 o 
   5   1   6      187.36      186.79     10.67 o 
   6   1   6       18.66       21.76      4.82 o 
   7   1   6       26.09       23.74      5.49 o 
  -9   2   6       41.47       31.15      7.34 o 
  -8   2   6       85.81       94.79     11.77 o 
  -7   2   6        0.49        1.93      4.62 o 
  -6   2   6        6.98        7.46      1.66 o 
  -5   2   6        0.07        0.57      1.11 o 
  -4   2   6      573.01      604.81     10.69 o 
  -3   2   6      102.78      105.28      3.20 o 
  -2   2   6        0.48        2.07      0.99 o 
  -1   2   6        4.34        8.53      1.56 o 
   0   2   6     1355.56     1596.21     22.92 o 
   1   2   6       11.85       12.01      3.65 o 
   2   2   6       56.19       56.66      3.27 o 
   3   2   6      246.14      243.93      5.90 o 
   4   2   6      172.90      166.67      6.53 o 
   5   2   6       43.71       41.75      5.78 o 
   6   2   6       66.26       55.67      6.77 o 
   7   2   6      136.41      126.70     10.90 o 
  -9   3   6      170.09      174.19     11.04 o 
  -8   3   6      593.87      666.00     17.78 o 
  -7   3   6      272.48      278.25     13.89 o 
  -6   3   6      556.17      579.92     14.92 o 
  -5   3   6       79.84       73.71      5.53 o 
  -4   3   6       23.34       25.61      4.04 o 
  -3   3   6      468.26      445.33     10.73 o 
  -2   3   6      352.04      380.98      9.61 o 
  -1   3   6      805.83      807.90     20.31 o 
   0   3   6     1164.94     1191.12     22.72 o 
   1   3   6        0.08        1.47      0.82 o 
   2   3   6      931.43     1001.57     16.70 o 
   3   3   6       72.17       63.51      2.73 o 
   4   3   6       34.71       34.96      2.26 o 
   5   3   6        9.63       12.95      2.82 o 
   6   3   6       71.78       84.33     11.55 o 
   7   3   6        2.27        3.00      5.48 o 
  -8   4   6        6.41       12.47      4.71 o 
  -7   4   6      528.92      522.81     20.98 o 
  -6   4   6      402.49      417.49     11.46 o 
  -5   4   6       25.37       26.85      2.85 o 
  -4   4   6     1388.22     1389.82     26.50 o 
  -3   4   6       45.20       43.10      3.26 o 
  -2   4   6        0.08        0.75      1.20 o 
  -1   4   6      135.45      122.45      5.17 o 
   0   4   6      110.58      112.05     15.70 o 
   1   4   6        2.93        4.99      1.71 o 
   2   4   6        4.38        4.03      1.22 o 
   3   4   6       28.41       24.88      2.46 o 
   4   4   6       27.31       31.97      2.37 o 
   5   4   6        0.97       -0.80      2.13 o 
   6   4   6        2.78       -1.38      3.44 o 
  -8   5   6      215.26      257.45     15.24 o 
  -5   5   6     1669.78     1697.19     31.91 o 
  -4   5   6      958.92      955.01     20.13 o 
  -3   5   6       11.53       17.88      2.65 o 
  -2   5   6      144.28      151.36      6.17 o 
  -1   5   6      182.27      191.39      7.05 o 
   0   5   6       12.15       13.41      2.37 o 
   1   5   6      129.40      133.65      5.95 o 
   2   5   6       51.97       58.72      4.27 o 
   3   5   6        0.75        2.11      1.56 o 
   4   5   6       42.14       46.38      3.41 o 
   5   5   6       50.65       52.05      3.88 o 
   6   5   6        2.14        6.84      4.43 o 
  -5   6   6        3.26        6.57      2.12 o 
  -4   6   6      124.47      119.70      5.81 o 
  -3   6   6     1578.67     1455.12     28.79 o 
  -2   6   6      607.28      571.15     14.48 o 
  -1   6   6       13.49        9.57      2.35 o 
   0   6   6      323.12      304.21     24.91 o 
   1   6   6       17.27       20.49      3.16 o 
   2   6   6      111.77      113.01      6.05 o 
   3   6   6       33.98       37.79      3.45 o 
   4   6   6        7.79       11.67      2.43 o 
   5   6   6       23.05       26.52      4.06 o 
  -5   7   6        1.82        0.30      1.84 o 
  -4   7   6      114.05      100.81      5.84 o 
  -3   7   6      132.25      118.68      6.23 o 
  -2   7   6       21.42       29.33      3.61 o 
  -1   7   6      513.64      480.20     13.56 o 
   0   7   6        5.99        6.84      2.32 o 
   1   7   6      142.91      146.26      7.21 o 
   2   7   6      320.52      327.16     17.81 o 
   3   7   6       18.65       22.42      3.73 o 
   4   7   6       29.04       34.44      3.62 o 
  -5   8   6        5.43        8.61      2.82 o 
  -4   8   6        0.32       -0.81      1.82 o 
  -3   8   6       23.92       27.63      3.86 o 
  -2   8   6       17.25       14.88      3.17 o 
  -1   8   6        5.95        3.53      2.21 o 
   0   8   6        0.00        4.30      3.40 o 
   1   8   6      211.09      186.96      8.60 o 
   2   8   6       79.37       71.65      5.95 o 
   3   8   6       49.81       54.25      8.08 o 
  -4   9   6       67.40       72.71      5.87 o 
  -3   9   6        9.05        3.82      2.48 o 
  -2   9   6       18.52       17.22      5.21 o 
  -1   9   6       53.31       51.99      5.28 o 
   0   9   6        0.06       -0.21      2.57 o 
   1   9   6       14.31       18.69      3.93 o 
   2   9   6        0.12       -1.34      2.39 o 
  -3 -11   7        1.32        0.22      2.68 o 
  -2 -11   7        8.53        3.53      2.72 o 
  -1 -11   7        1.85        0.76      2.44 o 
   0 -11   7        3.45        2.97      2.70 o 
   1 -11   7       56.32       59.42      5.78 o 
   2 -11   7      247.79      259.19     16.16 o 
  -5 -10   7        2.60        4.49      3.04 o 
  -4 -10   7        5.66        6.13      3.99 o 
  -3 -10   7      247.51      226.33     16.60 o 
  -2 -10   7      138.27      140.00      7.66 o 
  -1 -10   7       69.30       87.90      6.35 o 
   0 -10   7       11.08       12.50      3.15 o 
   1 -10   7       44.37       34.94      4.46 o 
   2 -10   7       28.32       41.71      7.16 o 
   3 -10   7       61.59       67.54      8.65 o 
   4 -10   7      159.10      207.17     14.56 o 
  -6  -9   7       96.28       91.36      9.85 o 
  -5  -9   7       23.12       24.89      4.23 o 
  -4  -9   7       59.79       57.41      5.43 o 
  -3  -9   7       18.75       14.16      3.21 o 
  -2  -9   7       77.00       74.87      5.60 o 
  -1  -9   7      194.05      177.10      8.17 o 
   0  -9   7       11.50       19.08      5.65 o 
   1  -9   7        5.59        4.57      2.28 o 
   2  -9   7       42.14       43.66      6.59 o 
   3  -9   7       12.07        8.89      4.08 o 
   4  -9   7        7.17        4.39      3.54 o 
   5  -9   7       73.56       75.48      8.40 o 
  -7  -8   7        5.27        7.58      4.54 o 
  -6  -8   7        5.41       11.02      4.68 o 
  -5  -8   7       88.26       94.09     18.14 o 
  -4  -8   7      131.40      135.65      7.20 o 
  -3  -8   7      301.00      294.56     10.57 o 
  -2  -8   7      607.68      625.79     16.80 o 
  -1  -8   7      132.70      120.24      9.66 o 
   0  -8   7      434.55      429.69     13.03 o 
   1  -8   7       63.11       48.93      8.75 o 
   2  -8   7       30.75       40.37      3.17 o 
   3  -8   7        6.71        8.29      3.33 o 
   4  -8   7        8.07        8.15      3.86 o 
   5  -8   7       83.99       91.46      8.79 o 
   6  -8   7        2.44       -2.09      3.19 o 
  -7  -7   7      102.68       97.77     10.14 o 
  -6  -7   7      214.51      200.68     12.97 o 
  -5  -7   7       11.78       14.05      3.03 o 
  -4  -7   7       22.20       26.03      7.60 o 
  -3  -7   7      162.57      155.73      7.04 o 
  -2  -7   7       10.27        6.14      2.06 o 
  -1  -7   7      141.62      153.38      6.76 o 
   0  -7   7     1008.97     1017.05     32.28 o 
   1  -7   7      601.46      564.74     11.38 o 
   2  -7   7      247.25      236.99      6.89 o 
   3  -7   7        4.24        2.91      2.59 o 
   4  -7   7        1.81       -0.96      2.59 o 
   5  -7   7       12.83       20.38      5.03 o 
   6  -7   7       19.01       15.42      5.07 o 
  -8  -6   7        8.14        5.46      4.29 o 
  -7  -6   7        0.44        0.25      3.30 o 
  -6  -6   7      193.83      186.97     11.98 o 
  -5  -6   7      179.17      192.56      8.28 o 
  -4  -6   7      176.35      192.37      7.91 o 
  -3  -6   7       61.63       52.30      4.02 o 
  -2  -6   7       17.03       17.44      2.64 o 
  -1  -6   7      174.27      170.23      6.77 o 
   0  -6   7      115.71      102.81      3.61 o 
   1  -6   7      458.65      446.82     10.15 o 
   2  -6   7     1621.22     1690.65     43.30 o 
   3  -6   7      207.84      195.19     10.10 o 
   4  -6   7      285.40      285.77     13.54 o 
   5  -6   7       49.56       54.93      6.70 o 
   6  -6   7      105.31       97.84      9.25 o 
   7  -6   7       16.00        8.50      4.39 o 
  -8  -5   7       18.05       19.49      5.67 o 
  -7  -5   7       29.24       27.32      5.85 o 
  -6  -5   7        0.89        1.13      2.59 o 
  -5  -5   7      139.94      141.01      6.87 o 
  -4  -5   7      266.54      272.03     20.91 o 
  -3  -5   7      197.38      217.13      7.65 o 
  -2  -5   7      723.58      741.91     17.11 o 
  -1  -5   7      110.11      100.99      3.00 o 
   0  -5   7        5.42        7.32      1.87 o 
   1  -5   7      108.24      122.89      4.14 o 
   2  -5   7      597.93      587.48     18.46 o 
   3  -5   7      566.76      556.86     18.85 o 
   4  -5   7      457.91      442.33     17.15 o 
   5  -5   7      170.48      175.88     10.74 o 
   6  -5   7       16.41       21.19      5.28 o 
   7  -5   7       69.57       84.94      9.28 o 
  -9  -4   7       15.95       11.52      5.24 o 
  -8  -4   7       15.07       10.49      4.25 o 
  -7  -4   7       55.18       62.90      7.34 o 
  -6  -4   7       78.97       80.27      7.48 o 
  -5  -4   7       93.88       86.86      5.05 o 
  -4  -4   7        0.01        0.93      1.29 o 
  -3  -4   7      745.01      718.38     16.47 o 
  -2  -4   7      155.79      163.67      5.98 o 
  -1  -4   7      420.11      435.53     11.90 o 
   0  -4   7      207.79      232.21      6.12 o 
   1  -4   7      219.96      213.22      6.42 o 
   2  -4   7      337.70      337.22     12.37 o 
   3  -4   7       49.97       47.52      4.85 o 
   4  -4   7      141.14      139.91      8.68 o 
   5  -4   7      417.93      431.10     17.72 o 
   6  -4   7      155.97      180.87     11.55 o 
   7  -4   7      213.65      211.88     13.61 o 
  -9  -3   7        0.95        0.35      3.69 o 
  -8  -3   7        0.14        0.25      3.33 o 
  -7  -3   7       40.01       37.74      5.88 o 
  -6  -3   7        0.37        0.92      2.37 o 
  -5  -3   7      288.65      257.98     12.12 o 
  -4  -3   7       56.37       65.07      6.52 o 
  -3  -3   7      358.48      319.51      8.91 o 
  -2  -3   7       59.63       58.88      3.26 o 
  -1  -3   7     2753.19     2947.14     41.37 o 
   0  -3   7        5.48        1.09      1.16 o 
   1  -3   7       29.97       32.16      2.45 o 
   2  -3   7      175.99      201.76      5.66 o 
   3  -3   7       78.75       73.36      8.65 o 
   4  -3   7      305.97      273.43     12.37 o 
   5  -3   7       33.07       37.63      5.56 o 
   6  -3   7        8.34        6.13      3.79 o 
   7  -3   7      404.69      396.15     18.82 o 
  -9  -2   7        0.29       -2.91      3.40 o 
  -8  -2   7        9.54        9.57      4.18 o 
  -7  -2   7        3.53        4.54      3.01 o 
  -6  -2   7        0.02        0.37      1.56 o 
  -5  -2   7      109.16      123.06      4.70 o 
  -4  -2   7      242.86      257.73     17.29 o 
  -3  -2   7       38.47       35.74      2.61 o 
  -1  -2   7     1331.45      968.36     27.50 o 
   0  -2   7       23.82       24.45      1.57 o 
   1  -2   7      674.82      750.64     14.38 o 
   2  -2   7      284.26      268.45      6.79 o 
   3  -2   7      174.66      171.16      6.98 o 
   4  -2   7      149.06      138.03      8.43 o 
   5  -2   7        0.04        0.32      2.30 o 
   6  -2   7      138.54      145.29     10.14 o 
   7  -2   7        0.40       -3.93      2.83 o 
  -9  -1   7       38.26       45.36      7.58 o 
  -8  -1   7      396.05      361.64     17.44 o 
  -7  -1   7        0.14        1.29      1.38 o 
  -6  -1   7        8.53        7.03      1.60 o 
  -5  -1   7        4.93        4.69      1.32 o 
  -4  -1   7      103.78       97.30      4.27 o 
  -3  -1   7      220.55      228.86      5.34 o 
  -2  -1   7      519.77      494.30      8.78 o 
  -1  -1   7        0.07        0.91      2.19 o 
   0  -1   7       78.06       55.70      3.82 o 
   1  -1   7       84.23      102.35      4.59 o 
   2  -1   7      716.28      766.17     14.98 o 
   3  -1   7       96.79      110.66      4.16 o 
   4  -1   7       79.47       77.04      6.59 o 
   5  -1   7       84.45       66.83      6.77 o 
   6  -1   7       42.58       44.65      6.31 o 
   7  -1   7        8.52        9.43      4.57 o 
  -9   0   7        0.92        1.74      3.54 o 
  -8   0   7       55.61       59.03      4.86 o 
  -7   0   7       40.32       36.99      2.84 o 
  -6   0   7      437.35      452.88      9.41 o 
  -5   0   7        2.55        4.88      1.65 o 
  -4   0   7      564.39      547.33     13.11 o 
  -3   0   7       98.01      120.32      4.66 o 
  -2   0   7      226.01      255.36      5.19 o 
  -1   0   7     1247.39     1294.25     16.58 o 
   0   0   7      398.84      411.29      9.42 o 
   1   0   7      135.15      113.21      4.12 o 
   2   0   7       14.11        8.55      1.23 o 
   3   0   7        1.30        1.72      0.94 o 
   4   0   7      203.34      205.36     10.56 o 
   5   0   7       18.20       16.09      4.15 o 
   6   0   7        5.49        3.33      3.69 o 
   7   0   7      191.30      201.82     12.93 o 
  -9   1   7      376.98      409.60     13.44 o 
  -8   1   7       13.49       15.83      3.23 o 
  -7   1   7       77.88       86.70      5.51 o 
  -6   1   7      146.23      147.92      4.88 o 
  -5   1   7      206.70      202.14      6.95 o 
  -4   1   7       67.02       94.75      4.07 o 
  -3   1   7      146.65      168.42      6.68 o 
  -2   1   7      181.15      184.30      4.27 o 
  -1   1   7       22.19       32.86      1.19 o 
   0   1   7        5.45        7.89      1.53 o 
   1   1   7       80.58       32.99      3.40 o 
   2   1   7        9.19        7.01      1.28 o 
   3   1   7      344.44      356.54     13.90 o 
   4   1   7      199.91      199.76      5.46 o 
   5   1   7        9.58        4.39      2.98 o 
   6   1   7        9.08       11.06      4.43 o 
   7   1   7       90.79       92.88      9.25 o 
  -9   2   7      174.80      190.70      9.03 o 
  -8   2   7      148.33      147.78      7.45 o 
  -7   2   7      376.36      401.15     11.90 o 
  -6   2   7       13.56       14.66      2.00 o 
  -5   2   7       67.45       69.51      3.86 o 
  -4   2   7      516.55      506.32     10.72 o 
  -3   2   7       44.47       48.30      2.25 o 
  -2   2   7      592.56      709.17     11.45 o 
  -1   2   7       58.90       68.03      3.56 o 
   0   2   7      287.10      284.23      7.87 o 
   1   2   7        7.11        7.35      1.63 o 
   2   2   7        0.44        1.21      1.13 o 
   3   2   7       52.64       51.83      2.85 o 
   4   2   7        8.05       10.50      1.75 o 
   5   2   7        0.94       -3.37      2.30 o 
   6   2   7      102.99      108.76      9.57 o 
   7   2   7       11.61       13.86      3.85 o 
  -9   3   7        8.39        8.59      3.29 o 
  -8   3   7       45.21       52.41      6.47 o 
  -7   3   7       51.57       49.71      4.40 o 
  -6   3   7      592.89      624.93     14.67 o 
  -5   3   7      347.12      320.35     10.44 o 
  -4   3   7       53.72       45.96      3.22 o 
  -3   3   7      218.11      229.20     12.90 o 
  -2   3   7      173.49      158.31      6.18 o 
  -1   3   7      280.17      264.43      7.94 o 
   0   3   7        5.77        1.63      1.27 o 
   1   3   7      192.88      190.09      4.67 o 
   2   3   7      170.62      151.25      4.48 o 
   3   3   7       47.07       53.16      2.62 o 
   4   3   7        5.50        5.83      1.46 o 
   5   3   7       32.09       31.72      4.32 o 
   6   3   7       48.71       45.63      4.72 o 
  -6   4   7        0.20        0.89      2.45 o 
  -5   4   7        0.54        3.34      1.73 o 
  -4   4   7       20.70       17.91      2.58 o 
  -3   4   7      109.03      114.78      5.25 o 
  -2   4   7       14.09        8.46      2.68 o 
  -1   4   7       76.08       71.27      4.28 o 
   0   4   7       39.27       43.99      3.52 o 
   1   4   7      405.36      384.24     10.67 o 
   2   4   7        7.03        5.39      1.90 o 
   3   4   7        0.36        1.00      1.35 o 
   4   4   7        1.34        0.13      1.45 o 
   5   4   7       47.88       40.68      6.38 o 
   6   4   7       68.55      100.78      9.64 o 
  -6   5   7       73.49       82.79      5.04 o 
  -5   5   7      322.09      337.94     10.26 o 
  -4   5   7        4.21        1.29      1.57 o 
  -3   5   7       38.65       41.90      3.76 o 
  -2   5   7      117.11       96.89      5.10 o 
  -1   5   7        0.99        2.41      1.66 o 
   0   5   7       43.54       38.55      3.64 o 
   1   5   7       39.46       40.58      3.81 o 
   2   5   7       11.09        5.97      2.12 o 
   3   5   7       55.87       49.38      3.46 o 
   4   5   7       84.59       81.74      4.89 o 
   5   5   7       20.88       20.38      5.42 o 
  -5   6   7        1.97        2.34      1.92 o 
  -4   6   7       21.81       19.85      3.02 o 
  -3   6   7      121.51      113.71      5.86 o 
  -2   6   7      638.01      579.89     15.00 o 
  -1   6   7      180.26      188.17      8.19 o 
   0   6   7       74.31       73.20      5.15 o 
   1   6   7       89.60       81.24      5.42 o 
   2   6   7        6.13        2.93      2.07 o 
   3   6   7       44.75       46.15      3.63 o 
   4   6   7       13.21       15.33      2.63 o 
   5   6   7      181.76      194.37     12.65 o 
  -5   7   7        7.93        7.41      2.64 o 
  -4   7   7        0.77        2.51      2.09 o 
  -3   7   7        4.51        3.25      2.04 o 
  -2   7   7       26.02       28.97      4.85 o 
  -1   7   7      246.63      226.69     12.21 o 
   0   7   7       96.78       76.99      5.51 o 
   1   7   7       92.27      100.46      7.07 o 
   2   7   7       16.24       21.50      3.62 o 
   3   7   7       18.73       15.24      2.78 o 
   4   7   7        1.54        1.99      2.32 o 
  -5   8   7       21.67       26.19      4.00 o 
  -4   8   7       15.50       17.33      3.51 o 
  -3   8   7      115.78      115.22     12.35 o 
  -2   8   7        8.96        9.69      2.95 o 
  -1   8   7       23.82       14.79      5.90 o 
   0   8   7        1.06       -1.39      1.96 o 
   1   8   7        0.10        2.20      4.11 o 
   2   8   7       33.35       24.89      7.37 o 
   3   8   7        0.30       -1.53      1.82 o 
  -4   9   7       16.85       19.50      3.89 o 
  -3   9   7        8.22        4.75      2.88 o 
  -2   9   7        0.50        3.34      2.94 o 
  -1   9   7        5.36        2.68      2.60 o 
   0   9   7       37.13       33.71      4.86 o 
   1   9   7        4.59       12.36      3.43 o 
  -3 -11   8       31.78       34.11      5.02 o 
  -2 -11   8       24.20       22.00      4.39 o 
  -1 -11   8       33.70       26.98      7.90 o 
   0 -11   8       54.55       73.47      8.13 o 
   1 -11   8      119.98      142.92     11.87 o 
   2 -11   8        1.63        3.22      3.86 o 
  -4 -10   8      274.82      296.67     12.14 o 
  -3 -10   8      126.53      122.84      7.57 o 
  -2 -10   8      389.20      394.07     13.71 o 
  -1 -10   8       15.14        9.11      3.03 o 
   0 -10   8      110.57      116.01     14.10 o 
   1 -10   8        0.75       -0.47      2.03 o 
   2 -10   8       74.65       87.21      9.50 o 
   3 -10   8       34.71       20.87      5.78 o 
   4 -10   8       18.89       19.84      6.10 o 
  -6  -9   8       52.70       45.18      7.69 o 
  -5  -9   8       12.53       15.92      3.67 o 
  -4  -9   8      580.37      598.94     21.94 o 
  -3  -9   8      122.15      110.27      6.90 o 
  -2  -9   8      221.38      232.83      9.75 o 
  -1  -9   8      120.29      116.30      6.70 o 
   0  -9   8       86.08       90.51     12.81 o 
   1  -9   8        1.53       -0.92      1.76 o 
   2  -9   8       20.87       21.69      5.42 o 
   3  -9   8       97.09      103.34      9.92 o 
   4  -9   8        2.60        5.93      2.82 o 
   5  -9   8       33.35       45.57      7.16 o 
  -6  -8   8        9.34        7.80      4.47 o 
  -5  -8   8        5.24        0.98      2.18 o 
  -4  -8   8      328.45      363.38     12.60 o 
  -3  -8   8       14.31       15.48      3.12 o 
  -2  -8   8     1181.91     1139.58     26.20 o 
  -1  -8   8      661.07      614.93     16.73 o 
   0  -8   8      305.22      297.83     10.58 o 
   1  -8   8      159.59      145.97     11.48 o 
   2  -8   8        0.41        2.73      2.76 o 
   3  -8   8        5.68        4.31      2.39 o 
   4  -8   8        7.72       19.21      4.85 o 
   5  -8   8        6.81        8.43      4.29 o 
  -7  -7   8       16.56       18.21      5.53 o 
  -6  -7   8       18.05       12.62      4.68 o 
  -5  -7   8      124.39      123.98      6.96 o 
  -4  -7   8       32.21       30.72      3.86 o 
  -3  -7   8       31.73       31.13      3.64 o 
  -2  -7   8      137.74      142.49      7.11 o 
  -1  -7   8      107.46      105.36      5.74 o 
   0  -7   8     1184.63     1113.29     24.96 o 
   1  -7   8        8.20        7.61      1.97 o 
   2  -7   8        9.26        5.82      2.46 o 
   3  -7   8      452.82      445.66     16.90 o 
   4  -7   8       25.18       23.42      4.93 o 
   5  -7   8       32.13       36.93      6.13 o 
   6  -7   8       40.79       48.83      7.41 o 
  -8  -6   8        1.24       -2.23      3.40 o 
  -7  -6   8       14.52        9.46      4.18 o 
  -6  -6   8       13.98       13.18      4.36 o 
  -5  -6   8      157.01      154.41      7.41 o 
  -4  -6   8        5.88        6.18      2.07 o 
  -3  -6   8       13.60       20.52      2.92 o 
  -2  -6   8      136.35      127.43      5.98 o 
  -1  -6   8       96.70       94.78      5.08 o 
   0  -6   8       77.80       76.72      3.72 o 
   1  -6   8      206.55      210.91      6.00 o 
   2  -6   8      728.94      692.91     21.51 o 
   3  -6   8        0.00       -1.03      2.41 o 
   4  -6   8       13.72        8.58      3.86 o 
   5  -6   8       64.40       61.70      7.30 o 
   6  -6   8       20.15       21.05      5.85 o 
  -8  -5   8       70.73       77.29      9.18 o 
  -7  -5   8       10.56        5.53      3.58 o 
  -6  -5   8        5.01        8.36      3.86 o 
  -5  -5   8      128.25      137.12      6.68 o 
  -4  -5   8       91.49      100.16      5.45 o 
  -3  -5   8       22.17       29.16      3.07 o 
  -2  -5   8      218.22      203.06      7.33 o 
  -1  -5   8        1.91        4.46      1.05 o 
   0  -5   8      248.41      250.05      6.04 o 
   1  -5   8       74.22       89.20      6.88 o 
   2  -5   8       40.43       42.03      4.54 o 
   3  -5   8       82.35       78.56      6.41 o 
   4  -5   8      234.10      211.88     11.30 o 
   5  -5   8        0.03       -3.19      2.62 o 
   6  -5   8       13.86       16.09      4.85 o 
   7  -5   8       14.90       12.37      5.00 o 
  -8  -4   8       39.07       41.04      6.95 o 
  -7  -4   8       50.58       52.59      6.84 o 
  -6  -4   8        3.17        3.72      2.91 o 
  -5  -4   8      441.73      404.17     12.09 o 
  -4  -4   8       33.36       36.95      4.16 o 
  -3  -4   8      184.66      173.84      9.51 o 
  -2  -4   8      149.87      161.30      7.21 o 
  -1  -4   8      482.10      489.39     21.07 o 
   0  -4   8     1209.58     1240.75     19.57 o 
   1  -4   8       86.11       79.83      3.90 o 
   2  -4   8       89.08       79.12      3.66 o 
   3  -4   8      206.71      193.63      9.78 o 
   4  -4   8      281.72      289.35     13.36 o 
   5  -4   8       38.43       33.88      5.74 o 
   6  -4   8       10.97       10.67      4.25 o 
   7  -4   8        7.00        4.93      4.25 o 
  -9  -3   8       64.59       54.11      8.12 o 
  -8  -3   8       28.01       23.00      5.42 o 
  -7  -3   8      161.78      154.44     10.42 o 
  -6  -3   8      123.92      110.32      8.19 o 
  -5  -3   8      165.43      165.74      9.46 o 
  -4  -3   8       24.60       23.73      2.85 o 
  -3  -3   8      522.82      533.74     12.91 o 
  -2  -3   8       56.79       68.04      3.58 o 
  -1  -3   8       26.88       31.38      1.95 o 
   0  -3   8      983.91     1057.94     16.86 o 
   1  -3   8       24.94       29.35      1.96 o 
   2  -3   8      316.08      333.18      8.70 o 
   3  -3   8      174.32      183.10      9.46 o 
   4  -3   8       16.31       14.17      3.61 o 
   5  -3   8       65.01       58.26      6.70 o 
   6  -3   8      124.45      129.03     10.28 o 
   7  -3   8       72.25       74.56      8.75 o 
  -9  -2   8        5.74        6.24      4.29 o 
  -8  -2   8        6.24        4.89      3.47 o 
  -7  -2   8      266.35      265.73     10.22 o 
  -6  -2   8        5.92        7.76      3.22 o 
  -5  -2   8      147.52      170.21      9.18 o 
  -4  -2   8      187.28      186.07      6.51 o 
  -3  -2   8      462.18      497.82     16.44 o 
  -2  -2   8      111.34      127.67      6.04 o 
  -1  -2   8      493.61      562.15     12.22 o 
   0  -2   8      561.08      578.49      8.76 o 
   1  -2   8      210.72      232.68      6.41 o 
   2  -2   8      381.44      421.30      9.71 o 
   3  -2   8       87.45       89.69      3.84 o 
   4  -2   8      121.18      111.38      7.87 o 
   5  -2   8      285.63      257.70     13.15 o 
   6  -2   8       63.52       60.74      7.55 o 
   7  -2   8       20.17       16.90      5.35 o 
  -9  -1   8        5.06        7.62      4.68 o 
  -8  -1   8       10.74       14.85      4.71 o 
  -7  -1   8      121.24      119.03      4.70 o 
  -6  -1   8        8.59        7.92      2.08 o 
  -5  -1   8      428.47      438.30     11.27 o 
  -4  -1   8        3.38        3.52      2.73 o 
  -3  -1   8       32.54       46.89      2.37 o 
  -2  -1   8        1.27        0.02      0.66 o 
  -1  -1   8      345.40      376.40      7.20 o 
   0  -1   8       11.43        9.03      1.13 o 
   1  -1   8     1281.58     1297.34     23.49 o 
   2  -1   8       58.23       57.33      3.17 o 
   3  -1   8      180.84      175.45      5.75 o 
   4  -1   8      115.12      139.69      8.89 o 
   5  -1   8       38.05       44.26      6.02 o 
   6  -1   8       22.42       24.63      5.46 o 
   7  -1   8      100.86      101.67      9.92 o 
  -9   0   8        7.12        2.48      4.08 o 
  -8   0   8        5.94        2.19      2.44 o 
  -7   0   8      211.09      226.27      6.58 o 
  -6   0   8        3.32        8.88      2.46 o 
  -5   0   8        0.03       -0.22      1.24 o 
  -4   0   8       14.27       13.44      1.90 o 
  -3   0   8        6.86        8.51      1.48 o 
  -2   0   8       57.80       60.55      2.24 o 
  -1   0   8       81.86       95.58      2.52 o 
   0   0   8        4.93        4.33      0.99 o 
   1   0   8      391.42      383.12      9.24 o 
   2   0   8        0.19        0.29      0.89 o 
   3   0   8      511.61      523.39      9.70 o 
   4   0   8        0.83       -0.82      2.16 o 
   5   0   8      107.99      119.96      9.18 o 
   6   0   8       17.86       29.09      5.81 o 
   7   0   8       59.98       69.99      8.61 o 
  -9   1   8        7.50        5.78      3.08 o 
  -8   1   8       54.33       61.69      5.15 o 
  -7   1   8       17.78       23.73      3.21 o 
  -6   1   8       27.04       26.49      2.99 o 
  -5   1   8       74.15       69.49      3.92 o 
  -4   1   8      168.19      187.11      6.00 o 
  -3   1   8       12.29       16.42      1.78 o 
  -2   1   8      100.03       98.93      3.66 o 
  -1   1   8      149.08      146.56      3.67 o 
   0   1   8       76.57       72.37      3.13 o 
   1   1   8       19.54       24.56      4.94 o 
   2   1   8       95.06       92.08      3.50 o 
   3   1   8        0.26       -0.93      0.93 o 
   4   1   8       45.88       29.87      4.96 o 
   5   1   8      372.88      403.06     17.58 o 
   6   1   8       24.13       23.42      5.53 o 
   7   1   8       82.27       81.86      9.36 o 
  -9   2   8        0.91        0.12      4.61 o 
  -8   2   8        3.65        2.34      2.41 o 
  -7   2   8        0.13        0.61      1.75 o 
  -6   2   8       38.66       42.45      3.49 o 
  -5   2   8        0.01       -0.65      1.21 o 
  -4   2   8       19.59       20.67      2.15 o 
  -3   2   8       26.20       24.53      1.69 o 
  -2   2   8      117.02      140.23      5.67 o 
  -1   2   8       72.69       71.00      3.93 o 
   0   2   8       36.91       41.44      4.15 o 
   1   2   8      150.58      156.88      5.77 o 
   2   2   8       51.78       47.22      2.78 o 
   3   2   8       34.53       33.26      3.49 o 
   4   2   8        1.46        0.53      1.29 o 
   5   2   8        4.26        7.26      3.90 o 
   6   2   8       22.78       32.85      6.34 o 
  -6   3   8      132.69      135.34      8.36 o 
  -5   3   8       95.27       95.15      6.91 o 
  -4   3   8        3.62        1.86      1.59 o 
  -3   3   8      221.47      208.98      7.21 o 
  -2   3   8       83.54       77.17      8.04 o 
  -1   3   8        0.73        1.86      1.33 o 
   0   3   8      175.57      200.55      6.99 o 
   1   3   8       49.58       46.50      5.17 o 
   2   3   8      194.33      221.70      7.54 o 
   3   3   8      323.12      316.49      7.87 o 
   4   3   8        6.33        6.84      2.16 o 
   5   3   8       37.33       36.57      6.27 o 
   6   3   8       45.92       39.65      6.98 o 
  -6   4   8       67.36       75.48      6.84 o 
  -5   4   8        0.35        1.36      1.66 o 
  -4   4   8       22.30       22.64      3.03 o 
  -3   4   8      160.29      161.18      6.54 o 
  -2   4   8       43.29       34.42      3.35 o 
  -1   4   8       61.32       45.27      9.60 o 
   0   4   8      233.09      228.81      8.01 o 
   1   4   8       19.95       15.02      2.59 o 
   2   4   8      196.78      214.33      7.89 o 
   3   4   8       98.54      113.04      9.57 o 
   4   4   8        0.43        1.47      2.04 o 
   5   4   8       17.02       21.09      5.42 o 
  -6   5   8      130.90      111.57      5.96 o 
  -5   5   8       74.01       83.76      5.26 o 
  -4   5   8      166.25      161.74      6.95 o 
  -3   5   8       27.33       28.54      5.79 o 
  -2   5   8        0.68       -0.06      1.49 o 
  -1   5   8       69.04       66.37      4.66 o 
   0   5   8      129.21      128.70      6.24 o 
   1   5   8      135.29      117.86      6.00 o 
   2   5   8        1.22       -0.17      1.70 o 
   3   5   8      174.84      175.07      6.25 o 
   4   5   8      101.78      113.04      5.33 o 
   5   5   8       31.85       25.62      6.02 o 
  -6   6   8        9.49        4.05      2.68 o 
  -5   6   8       55.85       63.18      4.99 o 
  -4   6   8       92.44       85.58      7.35 o 
  -3   6   8      353.87      373.12     15.54 o 
  -2   6   8       23.58       17.85      6.11 o 
  -1   6   8      165.09      160.61      7.29 o 
   0   6   8       59.85       52.89      4.62 o 
   1   6   8       12.78       11.05      2.76 o 
   2   6   8       57.89       57.45      4.99 o 
   3   6   8       24.10       21.50      2.95 o 
   4   6   8        0.02       -0.19      1.84 o 
  -5   7   8       20.69       23.42      3.67 o 
  -4   7   8       52.05       56.92     10.12 o 
  -3   7   8       15.19       13.76      2.94 o 
  -2   7   8        8.61       10.60      3.22 o 
  -1   7   8       40.97       48.59      4.78 o 
   0   7   8       47.36       58.56      5.20 o 
   1   7   8        2.02       -0.74      2.66 o 
   2   7   8       35.29       45.73      4.91 o 
   3   7   8        1.85        1.76      2.03 o 
  -5   8   8        2.90        1.90      2.41 o 
  -4   8   8        9.92        7.51      3.01 o 
  -3   8   8        1.53        1.08      2.75 o 
  -2   8   8        0.06        3.04      2.34 o 
  -1   8   8       27.22       20.09      3.81 o 
   0   8   8       67.38       71.15      5.96 o 
   1   8   8        4.35        2.51      2.45 o 
   2   8   8       20.41       20.29      4.07 o 
  -2   9   8        0.09       -2.96      2.31 o 
  -1   9   8        9.76        6.39      3.14 o 
  -2 -11   9       55.71       79.02      6.77 o 
  -1 -11   9       18.20       14.69      3.86 o 
   0 -11   9        0.07       -0.34      2.54 o 
   1 -11   9        6.08        3.70      2.87 o 
  -4 -10   9        5.70        6.51      2.99 o 
  -3 -10   9       71.10       68.34      6.72 o 
  -2 -10   9       14.82       24.67      4.20 o 
  -1 -10   9        3.61        3.22      3.95 o 
   0 -10   9        4.97        0.96      2.87 o 
   1 -10   9        3.71        4.59      2.49 o 
   2 -10   9       39.25       39.51      7.16 o 
   3 -10   9       56.54       69.21      9.39 o 
  -5  -9   9       26.02       27.20      4.56 o 
  -4  -9   9      116.95      119.46     22.41 o 
  -3  -9   9        6.88        6.80      2.78 o 
  -2  -9   9       51.40       56.10      5.30 o 
  -1  -9   9       21.09       27.91      4.36 o 
   0  -9   9       38.40       28.71      4.11 o 
   1  -9   9        8.74        9.97      3.02 o 
   2  -9   9        9.54       12.72      4.78 o 
   3  -9   9        0.00       -1.63      2.87 o 
   4  -9   9       15.28       18.89      5.74 o 
  -6  -8   9       79.07       89.16      6.91 o 
  -5  -8   9        9.31        6.24      6.70 o 
  -4  -8   9      183.27      192.01      8.85 o 
  -3  -8   9        0.52       -1.43      1.60 o 
  -2  -8   9      107.24      118.93     11.75 o 
  -1  -8   9      266.15      254.24      9.85 o 
   0  -8   9       22.87       18.29      3.29 o 
   1  -8   9        1.05        1.95      1.96 o 
   2  -8   9        0.20        0.78      2.48 o 
   3  -8   9        5.06        8.08      2.59 o 
   4  -8   9       27.99       37.63      6.02 o 
   5  -8   9       12.80       15.63      4.96 o 
  -7  -7   9        0.44        3.61      3.90 o 
  -6  -7   9       59.25       63.07      5.71 o 
  -5  -7   9        1.20       -0.10      1.76 o 
  -4  -7   9      199.67      223.16      9.20 o 
  -3  -7   9      104.05      108.51      6.07 o 
  -2  -7   9        9.09        7.24      2.15 o 
  -1  -7   9       99.08       79.24      5.27 o 
   0  -7   9      232.70      200.89      8.22 o 
   1  -7   9      111.20      102.68      5.95 o 
   2  -7   9      255.36      263.38      9.06 o 
   3  -7   9      161.07      176.34     10.14 o 
   4  -7   9      104.10      102.48      8.61 o 
   5  -7   9      134.88      136.61     10.21 o 
  -8  -6   9       34.12       28.95      6.70 o 
  -7  -6   9      213.64      206.92     13.50 o 
  -6  -6   9       29.23       22.43      5.17 o 
  -5  -6   9        2.31        1.50      3.74 o 
  -4  -6   9      177.93      193.40      8.09 o 
  -3  -6   9      264.11      251.74     14.48 o 
  -2  -6   9       41.85       43.05      3.87 o 
  -1  -6   9       22.48       21.90      5.46 o 
   0  -6   9      136.14      120.69      5.39 o 
   1  -6   9       71.73       75.32      6.40 o 
   2  -6   9      179.97      155.92      8.58 o 
   3  -6   9       11.00        9.50      3.19 o 
   4  -6   9      126.13      121.80      8.82 o 
   5  -6   9        2.62        1.95      3.40 o 
   6  -6   9       47.89       31.29      6.59 o 
  -8  -5   9        1.50        3.97      4.22 o 
  -7  -5   9      223.80      218.33     13.40 o 
  -6  -5   9        0.41       -0.43      2.73 o 
  -5  -5   9        4.87        5.84      2.18 o 
  -4  -5   9        7.55        6.86      2.46 o 
  -3  -5   9      347.15      335.11     10.33 o 
  -2  -5   9      391.81      435.08     12.05 o 
  -1  -5   9      224.39      232.55      5.60 o 
   0  -5   9       95.46       87.90      3.48 o 
   1  -5   9       48.78       44.57      2.83 o 
   2  -5   9      262.78      285.66     11.98 o 
   3  -5   9      125.26      132.64      8.33 o 
   4  -5   9       14.62       10.91      3.79 o 
   5  -5   9      119.01      132.00      9.96 o 
   6  -5   9       46.16       36.04      6.52 o 
  -8  -4   9       74.94       63.96      8.15 o 
  -7  -4   9       26.80       25.41      5.35 o 
  -6  -4   9        5.19        7.41      3.26 o 
  -5  -4   9      794.43      836.95     29.68 o 
  -4  -4   9       41.47       31.65      5.46 o 
  -3  -4   9       16.84       17.50      2.52 o 
  -2  -4   9      101.73       90.31      2.99 o 
  -1  -4   9        0.01        0.46      0.85 o 
   0  -4   9      105.91       93.92      4.57 o 
   1  -4   9       59.30       57.19      5.69 o 
   2  -4   9      123.46      114.03      6.56 o 
   3  -4   9        3.59       10.21      3.26 o 
   4  -4   9       45.29       45.29      5.74 o 
   5  -4   9      221.76      234.74     13.11 o 
   6  -4   9      309.53      323.26     16.51 o 
  -9  -3   9        6.97        4.22      4.15 o 
  -8  -3   9       17.66       23.39      5.46 o 
  -7  -3   9       18.33       13.36      4.18 o 
  -6  -3   9       50.78       43.16      5.60 o 
  -5  -3   9       47.47       40.66      3.72 o 
  -4  -3   9      109.09      129.35      5.71 o 
  -3  -3   9      465.74      488.45     12.22 o 
  -2  -3   9        0.63       -0.40      0.96 o 
  -1  -3   9      149.44      163.79      5.20 o 
   0  -3   9       77.79       85.43      4.04 o 
   1  -3   9      275.77      276.03      7.46 o 
   2  -3   9      359.99      331.48      8.48 o 
   3  -3   9      457.66      453.07     16.90 o 
   4  -3   9        3.96        4.39      3.19 o 
   5  -3   9        0.00        0.46      3.05 o 
   6  -3   9        3.94        1.56      3.58 o 
   7  -3   9      107.00       80.23      9.36 o 
  -9  -2   9       36.76       39.87      7.23 o 
  -8  -2   9        0.89        2.49      2.26 o 
  -7  -2   9       10.57       15.05      2.98 o 
  -6  -2   9       52.81       58.03      4.52 o 
  -5  -2   9      102.77      100.71      7.21 o 
  -4  -2   9        1.45        0.30      1.14 o 
  -3  -2   9       36.45       40.74      2.47 o 
  -2  -2   9      337.34      342.50      7.32 o 
  -1  -2   9      349.23      374.16      7.71 o 
   0  -2   9       76.93       85.00      2.71 o 
   1  -2   9     1022.92     1033.86     19.63 o 
   2  -2   9      163.50      159.00      5.49 o 
   3  -2   9        1.06        3.93      2.59 o 
   4  -2   9      284.18      290.87     13.68 o 
   5  -2   9        1.69        1.81      3.19 o 
   6  -2   9       40.01       43.30      7.05 o 
   7  -2   9       38.08       24.42      6.06 o 
  -9  -1   9       10.19        7.94      4.75 o 
  -8  -1   9       90.35       84.73      8.33 o 
  -7  -1   9       37.01       46.84      8.58 o 
  -6  -1   9        5.61        5.84      2.06 o 
  -5  -1   9       41.56       34.04      3.13 o 
  -4  -1   9        2.62        3.41      1.51 o 
  -3  -1   9        0.00       -0.07      0.82 o 
  -2  -1   9       10.89       13.86      1.43 o 
  -1  -1   9      541.06      587.21     10.35 o 
   0  -1   9        0.10       -0.09      0.97 o 
   1  -1   9       96.82       95.01      4.22 o 
   2  -1   9      280.91      266.85      7.59 o 
   3  -1   9      417.24      429.17     21.01 o 
   4  -1   9       39.05       38.10      5.49 o 
   5  -1   9       36.83       30.33      5.56 o 
   6  -1   9       63.29       55.64      7.41 o 
   7  -1   9        7.58        9.92      5.14 o 
  -9   0   9        1.85        0.78      3.93 o 
  -8   0   9      130.07      116.09      9.57 o 
  -7   0   9        4.87        4.53      3.08 o 
  -6   0   9      231.36      220.68      9.85 o 
  -5   0   9        0.29       -0.67      1.33 o 
  -4   0   9      236.26      241.04      7.27 o 
  -3   0   9       25.19       21.05      3.15 o 
  -2   0   9       30.16       26.77      2.89 o 
  -1   0   9      915.54      927.92     14.65 o 
   0   0   9       44.07       48.56      2.38 o 
   1   0   9      145.43      149.42      6.32 o 
   2   0   9       65.84       65.49      3.05 o 
   3   0   9       55.80       64.98      3.13 o 
   4   0   9        4.09        4.57      3.40 o 
   5   0   9      373.74      366.42     16.97 o 
   6   0   9       84.41       87.25      9.04 o 
  -9   1   9       61.32       56.74      7.87 o 
  -8   1   9       34.98       28.14      5.49 o 
  -7   1   9       47.05       51.36      4.12 o 
  -6   1   9       28.85       34.05      3.53 o 
  -5   1   9       71.30       63.82      4.09 o 
  -4   1   9      501.08      545.87     12.49 o 
  -3   1   9       47.40       40.34      3.30 o 
  -2   1   9      172.17      164.62      4.21 o 
  -1   1   9      471.54      494.47      9.01 o 
   0   1   9       29.46       29.00      2.60 o 
   1   1   9      138.57      133.75      5.40 o 
   2   1   9      130.73      128.89     10.17 o 
   3   1   9      166.85      165.90      5.12 o 
   4   1   9      101.62       91.14      8.19 o 
   5   1   9        0.04       -1.67      2.48 o 
   6   1   9        1.20        4.64      4.04 o 
  -7   2   9       30.27       31.36      4.89 o 
  -6   2   9       21.14       14.32      3.69 o 
  -5   2   9       13.03       12.16      3.37 o 
  -4   2   9      429.16      448.67     16.51 o 
  -3   2   9      532.81      534.60     13.19 o 
  -2   2   9      637.95      677.89     15.40 o 
  -1   2   9      213.74      197.78      6.92 o 
   0   2   9       62.63       50.30      3.65 o 
   1   2   9      283.29      272.83      8.30 o 
   2   2   9        3.40        3.95      1.99 o 
   3   2   9      211.54      226.96      6.39 o 
   4   2   9       15.23       27.89      5.32 o 
   5   2   9      145.10      137.82     10.38 o 
   6   2   9       17.54       17.08      5.39 o 
  -7   3   9        0.85        2.69      2.76 o 
  -6   3   9        0.02        3.93      2.69 o 
  -5   3   9        4.48        4.15      2.80 o 
  -4   3   9       69.22       74.32      4.72 o 
  -3   3   9      159.00      152.84      6.34 o 
  -2   3   9      195.62      182.24      6.92 o 
  -1   3   9      587.29      550.46     13.66 o 
   0   3   9      151.82      110.53      5.30 o 
   1   3   9      208.48      207.06     11.04 o 
   2   3   9      313.62      295.60      9.29 o 
   3   3   9      154.34      171.89     11.61 o 
   4   3   9       77.60       99.30      8.89 o 
   5   3   9       75.14       81.72      8.89 o 
  -6   4   9        0.11       -2.48      2.30 o 
  -5   4   9       11.35        9.38      2.48 o 
  -4   4   9       23.83       23.86      3.19 o 
  -3   4   9       54.01       57.59      4.36 o 
  -2   4   9        3.67        7.23      2.92 o 
  -1   4   9      336.54      315.94      9.92 o 
   0   4   9      444.06      418.85     15.18 o 
   1   4   9       72.32       62.29      4.55 o 
   2   4   9      410.26      412.83     12.04 o 
   3   4   9        0.51       -0.06      1.28 o 
   4   4   9      308.06      312.43      8.68 o 
   5   4   9      129.00      152.06     11.45 o 
  -6   5   9        2.08        0.28      1.99 o 
  -5   5   9        0.09       -1.41      1.72 o 
  -4   5   9        0.00       -0.44      1.68 o 
  -3   5   9      179.15      170.04      9.20 o 
  -2   5   9        0.47        1.84      2.82 o 
  -1   5   9       10.40        8.13      2.68 o 
   0   5   9       88.51       80.75      6.86 o 
   1   5   9       45.29       41.90      4.18 o 
   2   5   9      181.81      192.83     12.26 o 
   3   5   9       23.29       25.47      3.65 o 
   4   5   9      361.75      388.61     10.27 o 
  -6   6   9       76.33       86.22      9.36 o 
  -5   6   9      277.40      308.64     10.75 o 
  -4   6   9        0.01        0.19      1.89 o 
  -3   6   9       19.15       16.32      3.14 o 
  -2   6   9       14.67       17.23      3.17 o 
  -1   6   9       99.07       89.32      5.88 o 
   0   6   9      223.87      226.24      9.17 o 
   1   6   9        4.31        4.08      2.29 o 
   2   6   9        9.55        8.63      2.76 o 
   3   6   9        0.04        2.49      1.99 o 
  -6   7   9       67.40       74.17      8.40 o 
  -5   7   9       29.00       26.17      4.13 o 
  -4   7   9        4.55        1.31      2.16 o 
  -3   7   9      101.63      110.13      9.13 o 
  -2   7   9       36.14       31.42      4.31 o 
  -1   7   9       12.82       10.97      8.29 o 
   0   7   9       10.38       14.57      3.92 o 
   1   7   9       88.16       86.35      8.01 o 
   2   7   9      191.98      206.75      9.56 o 
  -4   8   9      107.81      123.98      7.62 o 
  -3   8   9        0.32       -1.27      2.21 o 
  -2   8   9       96.71      127.16      8.88 o 
  -1   8   9      115.30      110.66      7.34 o 
   0   8   9        8.03        7.20      2.85 o 
   1   8   9       45.07       45.79      5.51 o 
  -2 -11  10        3.80        3.95      3.02 o 
  -1 -11  10        0.00       -0.92      2.34 o 
   0 -11  10       46.13       55.38      8.20 o 
  -4 -10  10        0.00       -0.66      2.38 o 
  -3 -10  10      140.38      129.25      8.14 o 
  -2 -10  10       10.46        9.59      3.18 o 
  -1 -10  10       41.67       46.72      5.15 o 
   0 -10  10       35.44       34.30      8.12 o 
   1 -10  10       35.57       29.72      4.58 o 
   2 -10  10       10.65        9.18      4.89 o 
   3 -10  10       91.83      103.19     11.16 o 
  -5  -9  10        8.82        9.61      3.29 o 
  -4  -9  10        0.98        0.86      2.24 o 
  -3  -9  10       26.76       17.45      5.86 o 
  -2  -9  10       15.42       16.05      3.48 o 
  -1  -9  10      103.42      102.20     10.95 o 
   0  -9  10       14.04       11.72      3.19 o 
   1  -9  10       50.22       62.21      5.64 o 
   2  -9  10        4.95        4.61      3.58 o 
   3  -9  10       28.30       36.00      7.09 o 
   4  -9  10        0.95        0.53      3.76 o 
  -6  -8  10       10.24       10.36      3.27 o 
  -5  -8  10       16.25       15.48      5.21 o 
  -4  -8  10      102.41       93.50      7.83 o 
  -3  -8  10       23.42       29.08      4.04 o 
  -2  -8  10      106.49      117.38      6.80 o 
  -1  -8  10       10.88       10.45      2.76 o 
   0  -8  10        0.75       -0.46      1.70 o 
   1  -8  10      548.91      566.84     16.61 o 
   2  -8  10       71.72       80.27      8.68 o 
   3  -8  10       12.69        7.73      4.57 o 
   4  -8  10       47.31       51.84      7.02 o 
  -7  -7  10      104.03       92.81      9.85 o 
  -6  -7  10       81.62       85.20     12.92 o 
  -5  -7  10      141.40      121.22      7.05 o 
  -4  -7  10        2.29        0.24      1.82 o 
  -3  -7  10       88.76      100.72      5.98 o 
  -2  -7  10      693.83      679.28     17.88 o 
  -1  -7  10        5.58        3.11      2.01 o 
   0  -7  10      334.73      365.61     11.96 o 
   1  -7  10       18.45       20.33      3.33 o 
   2  -7  10       20.50       25.20      3.76 o 
   3  -7  10       49.76       56.27      6.49 o 
   4  -7  10      145.95      156.81     10.70 o 
   5  -7  10       37.74       57.41      7.73 o 
  -7  -6  10        0.77        0.35      3.51 o 
  -6  -6  10       14.31       20.51      5.86 o 
  -5  -6  10      211.14      197.94      8.65 o 
  -4  -6  10      113.25      111.56      6.24 o 
  -3  -6  10       78.72       77.81      5.17 o 
  -2  -6  10      105.61      102.07     12.81 o 
  -1  -6  10     1006.74     1004.79     23.74 o 
   0  -6  10      230.53      206.34      8.23 o 
   1  -6  10       34.13       31.74      2.74 o 
   2  -6  10        5.15        7.65      2.30 o 
   3  -6  10      191.17      185.59     10.56 o 
   4  -6  10       34.63       45.64      6.17 o 
   5  -6  10       31.94       29.84      5.88 o 
  -8  -5  10       31.76       39.65      7.09 o 
  -7  -5  10      102.47       94.90      9.18 o 
  -6  -5  10       17.74       25.80      5.28 o 
  -5  -5  10        0.09       -1.54      1.70 o 
  -4  -5  10      139.15      126.06      8.19 o 
  -3  -5  10       19.03       24.96      3.15 o 
  -2  -5  10      202.78      198.71      7.53 o 
  -1  -5  10       31.00       33.86      3.36 o 
   0  -5  10      208.87      205.37      5.75 o 
   1  -5  10      759.66      773.68     16.28 o 
   2  -5  10      779.36      733.69     19.46 o 
   3  -5  10       67.29       57.34      6.02 o 
   4  -5  10       70.36       57.69      6.66 o 
   5  -5  10        3.94        3.93      3.54 o 
   6  -5  10        0.02        4.82      4.08 o 
  -8  -4  10       60.73       65.52      8.40 o 
  -7  -4  10      144.87      153.62     11.02 o 
  -6  -4  10        0.19       -0.43      2.41 o 
  -5  -4  10      255.85      249.20     11.53 o 
  -4  -4  10      109.97      113.58     16.67 o 
  -3  -4  10       16.76       16.22      2.53 o 
  -2  -4  10       28.72       26.26      1.97 o 
  -1  -4  10      418.18      410.98      8.99 o 
   0  -4  10      207.65      199.60      7.18 o 
   1  -4  10       65.24       77.03      3.01 o 
   2  -4  10       34.45       44.44      3.15 o 
   3  -4  10       50.80       46.46      5.46 o 
   4  -4  10      925.56      897.45     29.09 o 
   5  -4  10        4.34       -0.07      2.76 o 
   6  -4  10        1.21       -0.04      3.37 o 
  -8  -3  10        5.04        2.27      2.52 o 
  -7  -3  10        5.31       -0.28      2.80 o 
  -6  -3  10       28.83       27.64      5.03 o 
  -5  -3  10       36.73       24.39      3.06 o 
  -4  -3  10      392.45      386.28     23.39 o 
  -3  -3  10      595.89      615.30     20.45 o 
  -2  -3  10     1397.81      693.83     22.79 o 
  -1  -3  10       92.10       88.77      4.54 o 
   0  -3  10       50.68       45.27      2.85 o 
   1  -3  10      285.81      268.29     12.01 o 
   2  -3  10        1.37        1.13      1.54 o 
   3  -3  10      427.13      394.13     15.91 o 
   4  -3  10        3.14        4.00      3.26 o 
   5  -3  10       13.03       20.13      4.89 o 
   6  -3  10       69.59       71.55      8.65 o 
  -9  -2  10        0.11        0.25      3.76 o 
  -8  -2  10        4.26        3.48      2.50 o 
  -7  -2  10        4.47        6.86      2.52 o 
  -6  -2  10       47.53       45.49      4.00 o 
  -5  -2  10       31.69       31.61      4.06 o 
  -4  -2  10       78.15       74.87      3.51 o 
  -3  -2  10       12.19       14.49      1.78 o 
  -2  -2  10       15.77       12.64      1.61 o 
  -1  -2  10     1144.58     1158.46     18.68 o 
   0  -2  10        0.28        0.30      0.79 o 
   1  -2  10        9.29        9.37      1.91 o 
   2  -2  10        0.01       -0.27      1.27 o 
   3  -2  10        1.58       -1.49      2.30 o 
   4  -2  10        0.37        2.87      2.73 o 
   5  -2  10      311.46      289.06     15.03 o 
   6  -2  10        0.86       -0.64      3.44 o 
  -9  -1  10       12.42        7.30      4.29 o 
  -8  -1  10        2.86       -1.50      2.36 o 
  -7  -1  10        2.73        3.19      2.17 o 
  -6  -1  10      118.07      115.89      5.70 o 
  -5  -1  10      243.52      233.81      7.86 o 
  -4  -1  10      615.05      611.92     14.18 o 
  -3  -1  10      484.52      480.91      9.43 o 
  -2  -1  10      496.37      512.37      9.63 o 
  -1  -1  10        1.93        0.80      1.08 o 
   0  -1  10      103.42      104.45      4.41 o 
   1  -1  10      294.72      297.15      8.34 o 
   2  -1  10       55.71       61.49      3.80 o 
   3  -1  10       60.31       55.28      6.06 o 
   4  -1  10      251.25      276.16     13.86 o 
   5  -1  10       94.64       94.41      8.93 o 
   6  -1  10       30.13       19.99      5.39 o 
  -9   0  10       10.14       18.43      5.67 o 
  -8   0  10       19.53       23.64      5.42 o 
  -7   0  10       48.04       49.33      4.27 o 
  -6   0  10      100.74       86.45      4.90 o 
  -5   0  10       36.38       40.34      3.38 o 
  -4   0  10        4.21        2.97      1.67 o 
  -3   0  10       14.13       11.82      1.45 o 
  -2   0  10      209.21      222.00      5.14 o 
  -1   0  10      240.46      231.07      5.23 o 
   0   0  10       62.55       63.93      2.91 o 
   1   0  10      315.14      286.98     23.44 o 
   2   0  10      633.99      666.90     16.81 o 
   3   0  10      203.64      209.90      8.46 o 
   4   0  10        0.47        5.67      3.44 o 
   5   0  10      301.57      317.48     16.19 o 
   6   0  10       22.94       14.95      5.24 o 
  -7   1  10      166.24      165.56     10.14 o 
  -6   1  10       63.93       68.55      4.45 o 
  -5   1  10      242.18      227.79     11.30 o 
  -4   1  10        0.79        0.28      2.06 o 
  -3   1  10       34.85       25.09      4.15 o 
  -2   1  10       34.22       30.50      3.11 o 
  -1   1  10      286.33      279.27      8.58 o 
   0   1  10       25.35       27.20      3.12 o 
   1   1  10       39.63       34.46      6.96 o 
   2   1  10        1.72        1.31      1.23 o 
   3   1  10       24.91       32.90      3.17 o 
   4   1  10      135.53      136.86      9.89 o 
   5   1  10      139.76      139.34     10.60 o 
   6   1  10       20.19       24.35      6.38 o 
  -7   2  10        0.01        3.83      3.15 o 
  -6   2  10      270.40      286.19     13.32 o 
  -5   2  10       84.98      103.37      7.55 o 
  -4   2  10      135.11      119.21      8.01 o 
  -3   2  10        1.62       -0.23      1.53 o 
  -2   2  10      973.28      880.99     19.24 o 
  -1   2  10       61.69       64.80      4.32 o 
   0   2  10      146.49      138.18      5.99 o 
   1   2  10       30.49       30.26      3.15 o 
   2   2  10      268.10      248.33     11.70 o 
   3   2  10       27.80       26.68      3.09 o 
   4   2  10        0.05        5.35      3.33 o 
   5   2  10      179.47      214.93     13.54 o 
  -7   3  10       13.23       16.76      4.50 o 
  -6   3  10       89.46       84.73      7.48 o 
  -5   3  10       99.14      109.93      8.12 o 
  -4   3  10      207.33      174.69      7.32 o 
  -3   3  10       14.92       11.25      2.57 o 
  -2   3  10      583.37      507.99     13.36 o 
  -1   3  10        2.83        2.67      1.79 o 
   0   3  10      751.48      703.11     16.62 o 
   1   3  10        4.29        5.45      1.97 o 
   2   3  10        1.53        0.70      1.62 o 
   3   3  10        0.87        0.42      1.53 o 
   4   3  10      727.15      767.08     27.68 o 
   5   3  10       28.28       21.79      6.20 o 
  -7   4  10       10.50        9.32      4.00 o 
  -6   4  10       52.72       57.44      6.70 o 
  -5   4  10        8.05        9.21      2.56 o 
  -4   4  10       17.50       19.92      3.22 o 
  -3   4  10       42.53       42.72      4.91 o 
  -2   4  10       85.92       72.74      4.99 o 
  -1   4  10       20.44       12.69      3.24 o 
   0   4  10      321.05      299.98      9.98 o 
   1   4  10        3.55        2.33      2.50 o 
   2   4  10      520.37      487.42     13.67 o 
   3   4  10       89.65       89.20      5.87 o 
   4   4  10       50.55       49.01      7.44 o 
  -6   5  10        0.55        4.75      3.22 o 
  -5   5  10       87.09       81.64      5.69 o 
  -4   5  10      176.71      172.05      7.72 o 
  -3   5  10        2.19        2.89      2.06 o 
  -2   5  10       12.76       12.80      2.79 o 
  -1   5  10       21.32       19.36      4.09 o 
   0   5  10       88.13       70.61      7.97 o 
   1   5  10      310.89      309.81     12.62 o 
   2   5  10      119.00      110.92      6.59 o 
   3   5  10       77.12       85.90      4.99 o 
   4   5  10      169.01      179.42     12.54 o 
  -6   6  10       10.73       15.71      5.92 o 
  -5   6  10      240.82      249.39      9.92 o 
  -4   6  10        6.81        3.21      2.52 o 
  -3   6  10      160.31      147.03      9.28 o 
  -2   6  10       32.76       24.53      3.85 o 
  -1   6  10        0.09       -0.53      1.80 o 
   0   6  10        0.02       -0.07      1.97 o 
   1   6  10       15.84       19.87      3.84 o 
   2   6  10       52.48       45.92      4.98 o 
   3   6  10      120.92      115.79      6.00 o 
  -5   7  10        0.30        2.28      2.50 o 
  -4   7  10        1.29        2.99      2.51 o 
  -3   7  10      150.07      173.50      8.48 o 
  -2   7  10       74.86       63.45      5.68 o 
  -1   7  10       44.66       48.99      7.30 o 
   0   7  10       44.73       47.88     11.94 o 
   1   7  10        0.98       -0.05      2.23 o 
  -3   8  10        0.07        0.48      2.46 o 
  -2   8  10        0.87       -0.26      2.34 o 
  -1   8  10       46.08       48.47      5.55 o 
  -4 -10  11       19.05       21.21      4.38 o 
  -3 -10  11        5.88        5.01      3.37 o 
  -2 -10  11        0.92        2.64      2.57 o 
  -1 -10  11        0.93        2.52      4.22 o 
   0 -10  11       10.29       10.55      3.41 o 
   1 -10  11       62.40       64.15      6.24 o 
   2 -10  11        0.09       -1.95      3.33 o 
  -5  -9  11        3.33        2.91      2.81 o 
  -4  -9  11       11.25       11.31      3.31 o 
  -3  -9  11       59.76       74.03      6.70 o 
  -2  -9  11       68.24       71.03      5.99 o 
  -1  -9  11        6.36        7.02      2.67 o 
   0  -9  11       15.39       23.71      4.13 o 
   1  -9  11       82.56       80.38      6.43 o 
   2  -9  11       25.36       31.68      6.70 o 
   3  -9  11       22.26       28.49      6.91 o 
  -6  -8  11      165.99      189.44     17.08 o 
  -5  -8  11       37.60       37.40      4.86 o 
  -4  -8  11      426.76      430.90     14.37 o 
  -3  -8  11       13.25       10.62      5.69 o 
  -2  -8  11       23.38       23.17      3.72 o 
  -1  -8  11        4.45        5.86      2.44 o 
   0  -8  11      107.44      140.87      7.60 o 
   1  -8  11        0.53        0.45      2.14 o 
   2  -8  11       55.86       64.67      8.15 o 
   3  -8  11       11.33       10.74      4.78 o 
  -7  -7  11        1.45        5.99      4.11 o 
  -6  -7  11      142.63      136.60      8.01 o 
  -5  -7  11      270.01      277.70     11.05 o 
  -4  -7  11      101.02      106.79      6.69 o 
  -3  -7  11      107.07      109.42      6.34 o 
  -2  -7  11      241.32      232.41      9.37 o 
  -1  -7  11        3.73        5.53      2.38 o 
   0  -7  11       19.60       18.70      3.30 o 
   1  -7  11      162.30      149.73      7.55 o 
   2  -7  11        1.92        2.76      2.98 o 
   3  -7  11        5.34        6.87      3.61 o 
   4  -7  11       89.86      115.17      9.71 o 
   5  -7  11       31.39       42.35      7.12 o 
  -7  -6  11        1.27        4.89      4.08 o 
  -6  -6  11       20.21       18.70      3.50 o 
  -5  -6  11      118.63      118.64      9.82 o 
  -4  -6  11        0.95        0.92      1.86 o 
  -3  -6  11      857.61      881.38     24.33 o 
  -2  -6  11       53.79       54.87      4.53 o 
  -1  -6  11      259.75      245.34     15.56 o 
   0  -6  11      386.59      333.84     11.15 o 
   1  -6  11       25.03       20.62      2.44 o 
   2  -6  11        8.51        7.13      4.11 o 
   3  -6  11       96.14      102.95      8.22 o 
   4  -6  11       16.07       16.62      4.89 o 
   5  -6  11        1.61        1.42      3.79 o 
  -8  -5  11       43.71       45.32      7.65 o 
  -7  -5  11       87.25       75.62      8.43 o 
  -6  -5  11       32.25       31.81      4.06 o 
  -5  -5  11       25.95       33.72      3.91 o 
  -4  -5  11      148.14      149.48      6.98 o 
  -3  -5  11       37.34       33.26      3.52 o 
  -2  -5  11      185.40      204.77     16.80 o 
  -1  -5  11       87.31       87.21      5.05 o 
   0  -5  11       12.25       15.51      2.13 o 
   1  -5  11      592.13      552.08      9.81 o 
   2  -5  11      407.62      365.47     14.56 o 
   3  -5  11        4.38        2.66      2.98 o 
   4  -5  11       19.83       21.19      4.89 o 
   5  -5  11        1.47        1.81      3.90 o 
  -8  -4  11       20.96       22.33      5.78 o 
  -7  -4  11        8.50        9.36      4.15 o 
  -6  -4  11      241.01      231.23     12.83 o 
  -5  -4  11      100.93       96.82      5.72 o 
  -4  -4  11       46.78       41.62      3.76 o 
  -3  -4  11       54.73       55.89      5.56 o 
  -2  -4  11      157.84      161.09     10.22 o 
  -1  -4  11       88.03       83.73      3.49 o 
   0  -4  11      859.44      873.46     13.28 o 
   1  -4  11      147.68      145.45      4.84 o 
   2  -4  11       11.98        4.05      2.94 o 
   3  -4  11       86.09       68.00      6.70 o 
   4  -4  11       20.81        9.75      4.18 o 
   5  -4  11        1.02        3.61      3.47 o 
   6  -4  11       24.59       24.06      6.45 o 
  -8  -3  11        0.86       -0.57      2.47 o 
  -7  -3  11        4.43        0.73      2.12 o 
  -6  -3  11       89.10       83.24      5.37 o 
  -5  -3  11      119.52      117.39      4.85 o 
  -4  -3  11        1.23        1.25      1.08 o 
  -3  -3  11      733.37      707.91     13.45 o 
  -2  -3  11       36.36       34.71      2.56 o 
  -1  -3  11        0.06        3.71      3.84 o 
   0  -3  11        9.62       11.77      1.48 o 
   1  -3  11      238.64      218.03      5.95 o 
   2  -3  11      223.03      238.53      7.50 o 
   3  -3  11        0.42       -0.57      2.37 o 
   4  -3  11      148.38      130.06      9.46 o 
   5  -3  11      361.42      369.36     17.65 o 
   6  -3  11        0.50        3.76      4.11 o 
  -8  -2  11       32.66       27.88      4.09 o 
  -7  -2  11        3.44        0.34      3.33 o 
  -6  -2  11       27.65       25.43      3.37 o 
  -5  -2  11       91.63       84.77      4.93 o 
  -4  -2  11      279.38      278.86      7.20 o 
  -3  -2  11      261.04      256.65      6.59 o 
  -2  -2  11      311.79      310.22      7.24 o 
  -1  -2  11      550.43      554.76     10.68 o 
   0  -2  11      131.41      136.88      3.84 o 
   1  -2  11       36.28       34.01      3.77 o 
   2  -2  11      112.03      103.73      4.82 o 
   3  -2  11       31.29       32.96      5.35 o 
   4  -2  11        0.01       -1.38      2.66 o 
   5  -2  11       17.14       10.49      4.47 o 
   6  -2  11       37.51       38.56      7.09 o 
  -8  -1  11       78.71       77.31      5.65 o 
  -7  -1  11       25.47       29.92      6.57 o 
  -6  -1  11       44.18       54.51      4.29 o 
  -5  -1  11       53.97       50.04      3.85 o 
  -4  -1  11       32.26       26.32      2.85 o 
  -3  -1  11      425.33      435.39      8.98 o 
  -2  -1  11      902.41      876.24     23.80 o 
  -1  -1  11      136.49      136.24      4.17 o 
   0  -1  11      153.83      141.79      7.85 o 
   1  -1  11      975.28      937.72     19.31 o 
   2  -1  11       42.45       43.21      3.49 o 
   3  -1  11      135.31      137.11      9.50 o 
   4  -1  11       51.36       56.98      7.02 o 
   5  -1  11       59.89       70.06      8.26 o 
   6  -1  11       39.47       31.89      6.84 o 
  -8   0  11       49.65       49.05      6.70 o 
  -7   0  11      231.17      216.77      8.37 o 
  -6   0  11        0.05       -0.60      1.68 o 
  -5   0  11      364.14      364.19     10.32 o 
  -4   0  11      450.52      448.83     11.33 o 
  -3   0  11       58.74       58.38      3.70 o 
  -2   0  11       36.72       46.70      3.04 o 
  -1   0  11      620.22      571.78     19.31 o 
   0   0  11     2216.88     2213.80     48.64 o 
   1   0  11     1343.02     1318.82     25.55 o 
   2   0  11      169.24      171.01      9.09 o 
   3   0  11     1166.42     1191.83     35.90 o 
   4   0  11       11.66       14.67      4.61 o 
   5   0  11      171.03      160.71     11.62 o 
  -7   1  11       33.89       34.98      5.53 o 
  -6   1  11      270.55      250.75     12.72 o 
  -5   1  11        3.55        2.91      2.76 o 
  -4   1  11      103.23      112.87      8.22 o 
  -3   1  11      911.92      856.59     26.72 o 
  -2   1  11      223.35      219.14      7.90 o 
  -1   1  11       81.27       80.38      4.80 o 
   0   1  11       20.77       26.91      3.30 o 
   1   1  11      718.04      719.24     27.85 o 
   2   1  11      781.26      812.41     14.90 o 
   3   1  11      146.92      152.10      5.40 o 
   4   1  11       56.70       56.56      7.37 o 
   5   1  11      124.70      115.67     10.38 o 
  -7   2  11       23.25       29.16      5.49 o 
  -6   2  11        0.99        2.98      3.01 o 
  -5   2  11        1.13       -1.10      2.45 o 
  -4   2  11     1003.90      911.45     28.56 o 
  -3   2  11       50.61       36.43      3.73 o 
  -2   2  11        5.76        7.85      3.67 o 
  -1   2  11      102.07       96.69     11.02 o 
   0   2  11     1074.92     1035.88     22.09 o 
   1   2  11      152.38      144.90      6.41 o 
   2   2  11      488.06      478.22     10.61 o 
   3   2  11      637.18      666.48     14.32 o 
   4   2  11      443.57      468.80     20.45 o 
   5   2  11       16.40       11.02      5.17 o 
  -7   3  11       45.00       38.34      6.13 o 
  -6   3  11      133.31      145.82     10.03 o 
  -5   3  11       36.23       26.44      5.00 o 
  -4   3  11      101.07      103.68      8.35 o 
  -3   3  11       98.56      102.30      5.81 o 
  -2   3  11      738.45      594.72     15.29 o 
  -1   3  11        1.79        1.06      1.75 o 
   0   3  11       51.62       58.06      4.60 o 
   1   3  11      129.62      124.12      6.18 o 
   2   3  11      100.81       91.23      4.60 o 
   3   3  11       62.69       66.28      4.15 o 
   4   3  11       30.06       24.31      6.10 o 
  -7   4  11        2.36        7.02      3.90 o 
  -6   4  11        0.08        2.23      3.40 o 
  -5   4  11       18.79       10.51      2.87 o 
  -4   4  11        2.78        4.34      2.19 o 
  -3   4  11      204.24      200.62      8.37 o 
  -2   4  11       11.17       13.47      2.84 o 
  -1   4  11       98.21       88.29      6.73 o 
   0   4  11      160.06      152.89      7.19 o 
   1   4  11      159.34      155.12      7.28 o 
   2   4  11        2.86        3.95      4.06 o 
   3   4  11       46.04       45.22      4.22 o 
   4   4  11        0.38       -1.13      3.83 o 
  -6   5  11       24.21       30.09      6.06 o 
  -5   5  11      150.40      157.09     13.91 o 
  -4   5  11       14.56        9.57      2.77 o 
  -3   5  11       15.44       21.60      3.59 o 
  -2   5  11       53.21       47.77      6.47 o 
  -1   5  11      262.62      225.02      9.16 o 
   0   5  11        8.86        7.55      2.49 o 
   1   5  11       14.75       15.67      5.12 o 
   2   5  11       23.09       19.23      3.63 o 
   3   5  11        8.77       10.40      2.65 o 
  -5   6  11        1.71        2.93      2.74 o 
  -4   6  11       15.35       20.04      6.93 o 
  -3   6  11        0.33        0.25      2.22 o 
  -2   6  11       78.74       86.12      6.36 o 
  -1   6  11       29.69       33.60      4.40 o 
   0   6  11        0.62        7.05      2.65 o 
   1   6  11       98.21       97.88      6.79 o 
   2   6  11       35.23       39.49      5.01 o 
  -4   7  11       30.97       55.26     10.63 o 
  -3   7  11       28.71       30.10      4.49 o 
  -2   7  11        1.84        3.40      2.61 o 
  -1   7  11       13.68       20.25      3.91 o 
   0   7  11       11.88        5.06      2.88 o 
  -3 -10  12        2.42        2.64      2.89 o 
  -2 -10  12        2.61       -2.08      2.21 o 
  -1 -10  12       18.14       14.05      3.61 o 
   0 -10  12       45.27       48.79      6.10 o 
   1 -10  12       53.78       73.05     13.02 o 
  -5  -9  12        0.04       -0.54      2.58 o 
  -4  -9  12       26.34       23.28      4.26 o 
  -3  -9  12        1.59       -0.79      2.04 o 
  -2  -9  12       97.98       89.64      9.75 o 
  -1  -9  12       15.90       15.55      3.69 o 
   0  -9  12       12.62        7.76      3.00 o 
   1  -9  12        0.55       -0.76      2.14 o 
   2  -9  12       99.41      118.25     11.45 o 
   3  -9  12      109.50      122.29     12.01 o 
  -6  -8  12      109.01      100.43      7.50 o 
  -5  -8  12      328.37      361.95     13.57 o 
  -4  -8  12      198.87      197.76     11.27 o 
  -3  -8  12        4.86       10.61      3.53 o 
  -2  -8  12       26.60       23.36      6.84 o 
  -1  -8  12       96.44       92.83     12.58 o 
   0  -8  12       23.09       27.72      4.13 o 
   1  -8  12        0.16       -0.40      2.19 o 
   2  -8  12       59.56       58.40      8.15 o 
   3  -8  12       66.52       81.22      9.67 o 
  -6  -7  12       55.05       42.80      5.23 o 
  -5  -7  12        1.03        0.77      2.09 o 
  -4  -7  12      281.76      289.64     11.04 o 
  -3  -7  12      384.94      382.82     12.78 o 
  -2  -7  12      147.30      139.36      7.41 o 
  -1  -7  12        9.03       11.74      2.86 o 
   0  -7  12        0.09       -1.86      1.67 o 
   1  -7  12       27.48       25.32      3.97 o 
   2  -7  12       12.13        6.56      3.65 o 
   3  -7  12        4.43        3.47      2.44 o 
   4  -7  12        0.15       -4.82      3.40 o 
  -7  -6  12       16.31       16.90      5.35 o 
  -6  -6  12       32.91       41.31      5.65 o 
  -5  -6  12        0.32        0.89      1.93 o 
  -4  -6  12        2.79        5.78      2.35 o 
  -3  -6  12       37.60       33.68      3.89 o 
  -2  -6  12      103.18      103.43     10.37 o 
  -1  -6  12      381.71      381.49     12.19 o 
   0  -6  12        4.87       11.03      2.74 o 
   1  -6  12        7.20        7.38      2.35 o 
   2  -6  12        3.41        3.13      1.98 o 
   3  -6  12       13.26       13.75      4.29 o 
   4  -6  12       54.37       51.60      7.16 o 
   5  -6  12        0.15        1.98      3.51 o 
  -7  -5  12      186.66      179.95     12.40 o 
  -6  -5  12       74.06       62.33      5.34 o 
  -5  -5  12       54.14       48.71      4.59 o 
  -4  -5  12       73.80       77.15      9.14 o 
  -3  -5  12        2.48       -0.33      1.58 o 
  -2  -5  12        1.94        0.54      1.60 o 
  -1  -5  12       85.90       75.88      4.95 o 
   0  -5  12      154.93      126.43      4.14 o 
   1  -5  12        0.79        1.71      1.57 o 
   2  -5  12        2.29        7.28      2.23 o 
   3  -5  12       25.31       31.01      5.35 o 
   4  -5  12        0.36        0.92      3.12 o 
   5  -5  12       22.37       17.79      5.67 o 
  -8  -4  12        1.17       -0.92      2.47 o 
  -7  -4  12      778.83      748.22     28.14 o 
  -6  -4  12      144.10      161.31     10.84 o 
  -5  -4  12      234.27      250.10      9.34 o 
  -4  -4  12       44.76       37.45      3.77 o 
  -3  -4  12        4.86        5.27      2.59 o 
  -2  -4  12       55.78       50.16      4.06 o 
  -1  -4  12       41.59       43.68      2.91 o 
   0  -4  12       51.73       33.78      5.17 o 
   1  -4  12      501.24      475.35     10.12 o 
   2  -4  12       17.82       12.19      3.72 o 
   3  -4  12        5.00        1.74      2.83 o 
   4  -4  12        4.74        2.41      3.44 o 
   5  -4  12       11.39        6.52      4.08 o 
  -8  -3  12       28.72       19.14      3.86 o 
  -7  -3  12        2.43        0.45      2.27 o 
  -6  -3  12       19.20       18.13      3.23 o 
  -5  -3  12     1794.76     1680.01     87.87 o 
  -4  -3  12      258.14      246.44      7.10 o 
  -3  -3  12      465.49      482.00     10.44 o 
  -2  -3  12      230.13      238.33      6.59 o 
  -1  -3  12       52.66       48.30      2.71 o 
   0  -3  12      143.56      132.08      4.03 o 
   1  -3  12        0.00       -0.19      1.12 o 
   2  -3  12      375.18      371.84     15.49 o 
   3  -3  12      424.66      380.21     16.62 o 
   4  -3  12        0.03       -2.59      2.52 o 
   5  -3  12       19.22       14.78      5.21 o 
  -8  -2  12       35.80       37.41      4.51 o 
  -7  -2  12        1.46        1.63      2.80 o 
  -6  -2  12        0.97        2.11      2.08 o 
  -5  -2  12        0.52       -0.16      2.80 o 
  -4  -2  12        3.79        9.43      1.87 o 
  -3  -2  12     2138.43     2184.76     33.29 o 
  -2  -2  12      597.81      610.60     11.81 o 
  -1  -2  12       64.48       70.28      3.37 o 
   0  -2  12      128.18      117.80      4.23 o 
   1  -2  12       28.16       28.58      2.44 o 
   2  -2  12        1.18        0.98      1.59 o 
   3  -2  12        9.85       10.35      3.79 o 
   4  -2  12       33.62       22.79      5.56 o 
   5  -2  12       31.72       43.48      7.30 o 
  -8  -1  12      194.40      188.27     12.35 o 
  -7  -1  12        7.97        7.58      2.64 o 
  -6  -1  12       80.49       89.70      8.20 o 
  -5  -1  12        4.50        4.22      2.03 o 
  -4  -1  12      113.99      107.21      5.26 o 
  -3  -1  12       62.62       58.79      3.04 o 
  -2  -1  12      316.18      322.77      7.29 o 
  -1  -1  12     3398.64     3421.39     49.03 o 
   0  -1  12      296.83      303.06      9.42 o 
   1  -1  12      377.70      362.07      9.14 o 
   2  -1  12       51.04       43.04      3.69 o 
   3  -1  12       46.36       39.41      6.17 o 
   4  -1  12        1.08        0.32      3.08 o 
   5  -1  12       36.77       39.76      7.23 o 
  -8   0  12        6.99        3.12      3.83 o 
  -7   0  12      474.84      480.81     19.67 o 
  -6   0  12      252.85      264.47     13.47 o 
  -5   0  12       92.97      111.91      8.40 o 
  -4   0  12      187.57      176.97     10.35 o 
  -3   0  12        7.64        6.31      3.22 o 
  -2   0  12      329.22      323.68     14.07 o 
  -1   0  12       13.24       11.52      3.47 o 
   0   0  12       32.83       41.60      5.17 o 
   1   0  12      879.29      849.95     18.65 o 
   2   0  12       89.34       94.86      7.25 o 
   3   0  12       42.24       36.11      5.92 o 
   4   0  12      173.01      189.52     12.40 o 
   5   0  12       46.68       50.32      7.76 o 
  -8   1  12      186.99      214.08     12.62 o 
  -7   1  12        0.35        1.06      3.12 o 
  -6   1  12       74.69       81.40      7.87 o 
  -5   1  12      155.68      157.38     10.03 o 
  -4   1  12      360.00      330.06     14.85 o 
  -3   1  12       47.10       58.68      6.45 o 
  -2   1  12       74.84       66.20      6.52 o 
  -1   1  12       11.49       16.18      2.80 o 
   0   1  12       40.19       47.49      4.06 o 
   1   1  12       45.98       59.51      4.41 o 
   2   1  12        0.03        1.61      1.49 o 
   3   1  12      193.74      189.27     11.94 o 
   4   1  12       23.61       28.31      6.10 o 
   5   1  12       79.66       84.55      9.53 o 
  -7   2  12        4.09        5.95      3.97 o 
  -6   2  12      691.11      648.29     23.74 o 
  -5   2  12       81.43       80.34      7.69 o 
  -4   2  12       93.59       83.88      7.65 o 
  -3   2  12       33.00       28.24      3.68 o 
  -2   2  12      154.04      170.84     22.98 o 
  -1   2  12        3.43        3.30      1.97 o 
   0   2  12        1.00        1.34      1.84 o 
   1   2  12       18.77       22.00      3.27 o 
   2   2  12      408.16      429.62     10.26 o 
   3   2  12        0.09        1.65      2.08 o 
   4   2  12        5.25        7.02      4.08 o 
  -7   3  12       23.93       21.55      5.39 o 
  -6   3  12       40.14       38.06      6.31 o 
  -5   3  12       71.37       59.11      7.05 o 
  -4   3  12      100.36       66.58      6.22 o 
  -3   3  12        0.06        0.80      2.21 o 
  -2   3  12      121.18      128.39      6.80 o 
  -1   3  12      340.32      320.54     13.52 o 
   0   3  12       16.21       19.70      4.80 o 
   1   3  12        1.91       -0.17      1.84 o 
   2   3  12       44.57       46.55      3.72 o 
   3   3  12        0.08       -0.66      1.67 o 
   4   3  12       51.20       39.23      7.30 o 
  -7   4  12        2.93        2.94      4.15 o 
  -6   4  12       45.14       53.90      7.34 o 
  -5   4  12        4.05       -0.11      3.15 o 
  -4   4  12      237.81      253.87     10.01 o 
  -3   4  12      251.56      235.66     10.97 o 
  -2   4  12       82.04       66.86      5.32 o 
  -1   4  12       22.11       22.61      3.55 o 
   0   4  12       17.99       19.84      3.38 o 
   1   4  12        6.67        2.65      2.26 o 
   2   4  12       44.90       45.42      3.86 o 
   3   4  12       38.29       45.63      4.04 o 
  -6   5  12       82.78      114.21     10.28 o 
  -5   5  12       57.94       60.24      6.52 o 
  -4   5  12       11.94       16.62      3.48 o 
  -3   5  12        0.98        0.77      2.06 o 
  -2   5  12       11.08        9.21      2.78 o 
  -1   5  12       53.63       41.50      5.95 o 
   0   5  12       70.32       65.11      7.90 o 
   1   5  12       58.19       61.68      5.48 o 
   2   5  12        0.51        2.26      2.66 o 
  -5   6  12      104.98      111.89      7.50 o 
  -4   6  12       64.93       85.74     13.79 o 
  -3   6  12        6.17        8.67      3.03 o 
  -2   6  12       30.01       22.79      4.03 o 
  -1   6  12       64.49       70.05      8.81 o 
   0   6  12       74.15       86.66      6.61 o 
   1   6  12        0.38        0.81      2.42 o 
  -2 -10  13        0.05       -0.71      2.48 o 
  -1 -10  13       16.42       22.48      4.53 o 
   0 -10  13        1.94        2.33      2.74 o 
  -4  -9  13       58.58       69.81      6.38 o 
  -3  -9  13       27.25       21.03      5.37 o 
  -2  -9  13       64.65       62.00      5.99 o 
  -1  -9  13       77.14       94.33      7.04 o 
   0  -9  13       39.82       50.62      5.58 o 
   1  -9  13        0.00        1.60      2.54 o 
   2  -9  13        0.00       -0.50      3.15 o 
  -5  -8  13       18.95       24.10      5.42 o 
  -4  -8  13        1.20        1.23      2.36 o 
  -3  -8  13        0.15       -1.63      1.90 o 
  -2  -8  13       24.48       37.66     11.04 o 
  -1  -8  13        7.33        9.28      5.09 o 
   0  -8  13       25.20       21.78      3.93 o 
   1  -8  13        1.40        5.64      2.79 o 
   2  -8  13        0.36        5.03      3.76 o 
   3  -8  13       12.51       26.61      6.73 o 
  -6  -7  13       74.36       80.97      8.59 o 
  -5  -7  13      128.08      127.82      8.20 o 
  -4  -7  13        3.10        0.53      2.08 o 
  -3  -7  13      165.98      170.74     10.45 o 
  -2  -7  13      224.75      202.90      9.08 o 
  -1  -7  13       81.08       77.42      7.44 o 
   0  -7  13       15.59       21.90      3.71 o 
   1  -7  13       12.81        8.90      2.87 o 
   2  -7  13        0.21        1.03      3.15 o 
   3  -7  13       28.14       47.70      7.76 o 
  -7  -6  13       22.23       28.95      6.56 o 
  -6  -6  13       73.00       74.19      6.13 o 
  -5  -6  13       16.13       20.04      3.76 o 
  -4  -6  13        6.25        5.01      2.31 o 
  -3  -6  13       35.63       30.56      8.68 o 
  -2  -6  13       75.30       51.81      6.91 o 
  -1  -6  13      256.07      218.60      8.92 o 
   0  -6  13       27.66       26.40      2.94 o 
   1  -6  13        0.08        0.86      1.91 o 
   2  -6  13        0.48        0.29      2.04 o 
   3  -6  13        0.42        3.90      3.37 o 
   4  -6  13        5.03        4.89      4.08 o 
  -7  -5  13       75.26       84.20      9.25 o 
  -6  -5  13      242.78      250.11     10.32 o 
  -5  -5  13      114.06      111.66      6.58 o 
  -4  -5  13        3.18        1.79      2.08 o 
  -3  -5  13      517.00      508.35     20.38 o 
  -2  -5  13       15.00       16.54      3.05 o 
  -1  -5  13       79.62       67.30      4.87 o 
   0  -5  13      277.32      225.85      6.98 o 
   1  -5  13      125.89       98.64      5.30 o 
   2  -5  13       19.75       19.12      3.23 o 
   3  -5  13        7.39        9.78      3.90 o 
   4  -5  13       10.84        7.87      4.39 o 
  -7  -4  13        7.55       13.99      3.47 o 
  -6  -4  13       70.79       74.41      5.85 o 
  -5  -4  13       44.07       43.66      3.60 o 
  -4  -4  13      382.85      394.67     12.04 o 
  -3  -4  13        4.43        3.51      2.23 o 
  -2  -4  13       39.99       40.59      3.14 o 
  -1  -4  13      150.72      141.07      4.41 o 
   0  -4  13        0.92       -0.86      1.03 o 
   1  -4  13        1.30        1.25      1.22 o 
   2  -4  13       44.10       30.94      5.14 o 
   3  -4  13       71.43       50.25      6.63 o 
   4  -4  13       15.72       13.96      4.61 o 
  -8  -3  13        2.49        0.67      2.61 o 
  -7  -3  13      238.78      218.85      9.29 o 
  -6  -3  13      222.13      229.93      9.11 o 
  -5  -3  13       84.30       86.89      4.55 o 
  -4  -3  13       65.65       74.16      4.05 o 
  -3  -3  13       35.07       33.89      2.83 o 
  -2  -3  13       44.71       34.69      2.80 o 
  -1  -3  13       51.08       45.16      2.56 o 
   0  -3  13       24.54       30.49      3.32 o 
   1  -3  13       23.68       22.51      2.44 o 
   2  -3  13       20.43       18.18      4.54 o 
   3  -3  13       25.84       21.76      5.32 o 
   4  -3  13        2.86        1.67      3.54 o 
   5  -3  13       14.79       14.60      5.21 o 
  -8  -2  13       25.16       21.41      4.01 o 
  -7  -2  13      120.64      128.25      7.10 o 
  -6  -2  13       24.64       33.11      3.96 o 
  -5  -2  13      602.82      582.46     24.08 o 
  -4  -2  13      239.10      255.96      7.79 o 
  -3  -2  13      183.50      160.98      5.29 o 
  -2  -2  13      512.21      468.00      9.97 o 
  -1  -2  13       27.63       27.96      2.38 o 
   0  -2  13       60.94       57.65      3.32 o 
   1  -2  13       37.44       33.86      3.83 o 
   2  -2  13        4.43        2.62      2.98 o 
   3  -2  13        4.02        4.85      3.51 o 
   4  -2  13        2.79        3.05      3.76 o 
   5  -2  13       10.60        3.44      4.18 o 
  -8  -1  13       10.97       20.94      5.49 o 
  -7  -1  13       39.18       38.95      6.41 o 
  -6  -1  13       73.68       73.11      7.73 o 
  -5  -1  13        1.03        1.95      3.05 o 
  -4  -1  13      106.03       89.73      7.87 o 
  -3  -1  13      435.09      415.54     16.83 o 
  -2  -1  13      145.09      127.89      8.72 o 
  -1  -1  13       24.45       14.03      3.69 o 
   0  -1  13      351.68      325.60      9.78 o 
   1  -1  13       31.53       31.44      3.42 o 
   2  -1  13       34.41       35.15      3.66 o 
   3  -1  13       55.89       51.03      6.98 o 
   4  -1  13       28.26       18.96      5.49 o 
  -8   0  13      240.84      197.63     12.79 o 
  -7   0  13       66.87       58.58      7.55 o 
  -6   0  13        3.10        6.84      3.79 o 
  -5   0  13      157.16      166.80     10.74 o 
  -4   0  13       30.07       31.57      5.49 o 
  -3   0  13        1.78       -0.35      2.37 o 
  -2   0  13       47.85       54.79      6.38 o 
  -1   0  13      309.00      304.30     13.71 o 
   0   0  13       41.17       34.83      5.07 o 
   1   0  13        0.02       -0.22      1.67 o 
   2   0  13      272.12      281.74     21.85 o 
   3   0  13      162.51      172.23     11.52 o 
   4   0  13       81.07       75.94      8.79 o 
  -7   1  13       44.07       34.02      6.10 o 
  -6   1  13       39.50       35.93      6.13 o 
  -5   1  13        4.04       -0.14      2.69 o 
  -4   1  13        3.16        5.03      3.33 o 
  -3   1  13       31.89       29.80      5.21 o 
  -2   1  13       12.75        8.75      3.44 o 
  -1   1  13       54.26       61.57      6.02 o 
   0   1  13      192.83      183.70      7.61 o 
   1   1  13       28.81       26.48      2.86 o 
   2   1  13        1.97        2.68      1.71 o 
   3   1  13        5.13        2.02      3.58 o 
   4   1  13       51.69       42.42      7.55 o 
  -7   2  13       25.00       24.42      5.53 o 
  -6   2  13       28.74       21.86      5.39 o 
  -5   2  13        2.07        0.28      2.76 o 
  -4   2  13        0.37        0.32      2.87 o 
  -3   2  13       11.55       12.23      3.97 o 
  -2   2  13       28.41       34.21      4.03 o 
  -1   2  13        3.78        2.17      2.03 o 
   0   2  13        2.07        3.40      3.54 o 
   1   2  13       24.54       27.46      3.71 o 
   2   2  13       42.07       41.94      3.65 o 
   3   2  13       14.30       19.10      5.49 o 
  -7   3  13        3.53       -0.99      3.44 o 
  -6   3  13       50.28       44.08      6.98 o 
  -5   3  13       33.47       32.39      6.06 o 
  -4   3  13       68.25       61.38      7.51 o 
  -3   3  13        3.40        3.35      2.17 o 
  -2   3  13      356.51      357.90     11.97 o 
  -1   3  13        4.36        6.11      2.37 o 
   0   3  13      124.72      120.22      8.70 o 
   1   3  13        0.56        0.86      1.98 o 
   2   3  13       30.59       27.11      3.25 o 
   3   3  13       29.01       41.60      7.30 o 
  -6   4  13       15.24        7.48      4.32 o 
  -5   4  13       28.12       26.97      6.17 o 
  -4   4  13        3.03        4.58      2.98 o 
  -3   4  13       48.72       55.17      5.25 o 
  -2   4  13       22.34       19.42      3.66 o 
  -1   4  13        0.20       -0.04      2.11 o 
   0   4  13      182.98      183.81     10.06 o 
   1   4  13       49.44       44.79      7.88 o 
   2   4  13        1.75        2.21      2.20 o 
  -5   5  13       31.18       38.21     11.98 o 
  -4   5  13        0.81       -0.07      2.33 o 
  -3   5  13       25.03       30.58      4.50 o 
  -2   5  13        4.21        4.14      2.58 o 
  -1   5  13        5.34        6.59      3.08 o 
   0   5  13       54.26       62.10     14.48 o 
   1   5  13        1.27        3.30      2.42 o 
  -3   6  13       71.49       73.55      6.45 o 
  -2   6  13        5.25        3.89      2.73 o 
  -1   6  13       12.31        9.31      4.47 o 
  -3  -9  14       33.10       37.27      5.21 o 
  -2  -9  14        1.79       -0.43      2.42 o 
  -1  -9  14       31.76       42.24     12.07 o 
   0  -9  14        3.43        1.66      2.66 o 
   1  -9  14      430.91      533.62     25.23 o 
  -5  -8  14        7.68        8.32      3.28 o 
  -4  -8  14      145.48      138.48      8.04 o 
  -3  -8  14       47.03       46.61     10.67 o 
  -2  -8  14        3.73        5.45      2.78 o 
  -1  -8  14        1.54        3.87      2.66 o 
   0  -8  14      109.15      104.13      7.25 o 
   1  -8  14       71.95       84.45      9.60 o 
   2  -8  14        0.03        1.42      3.58 o 
  -6  -7  14        8.65       10.58      3.56 o 
  -5  -7  14       61.83       74.50      6.37 o 
  -4  -7  14        2.21       10.15      3.11 o 
  -3  -7  14        7.49        7.42      2.70 o 
  -2  -7  14        2.18        2.67      2.28 o 
  -1  -7  14       34.14       29.95      4.24 o 
   0  -7  14       18.99       17.09      3.42 o 
   1  -7  14       38.83       43.55      7.09 o 
   2  -7  14      194.37      220.63     14.49 o 
   3  -7  14       44.52       49.51      7.94 o 
  -6  -6  14       14.66       18.72      5.10 o 
  -5  -6  14       38.01       34.09      4.49 o 
  -4  -6  14       45.52       47.86      4.84 o 
  -3  -6  14        0.13       -1.44      1.77 o 
  -2  -6  14       40.03       33.79      4.12 o 
  -1  -6  14        0.12        0.68      1.58 o 
   0  -6  14        5.43        0.72      1.69 o 
   1  -6  14       11.75       14.07      4.39 o 
   2  -6  14       57.77       63.18      7.90 o 
   3  -6  14       14.86       12.56      3.30 o 
  -7  -5  14       60.15       64.60      6.05 o 
  -6  -5  14       34.27       34.10      3.76 o 
  -5  -5  14       18.48       18.28      3.58 o 
  -4  -5  14       16.87       16.44      5.94 o 
  -3  -5  14        0.01       -0.02      1.47 o 
  -2  -5  14       29.77       23.07      3.27 o 
  -1  -5  14      133.32      131.14      6.74 o 
   0  -5  14        3.57        2.49      1.60 o 
   1  -5  14        2.56        4.07      1.82 o 
   2  -5  14       47.08       48.98      4.59 o 
   3  -5  14       35.19       58.93      7.23 o 
   4  -5  14        0.12        1.20      3.90 o 
  -7  -4  14       26.16       20.07      4.12 o 
  -6  -4  14      275.56      262.64     20.77 o 
  -5  -4  14       40.17       38.04      6.10 o 
  -4  -4  14      242.33      242.55      7.59 o 
  -3  -4  14       18.61       24.71      2.80 o 
  -2  -4  14       40.97       45.13      3.34 o 
  -1  -4  14        1.41       -0.05      1.34 o 
   0  -4  14       81.31       94.18      3.85 o 
   1  -4  14        4.60        6.76      1.95 o 
   2  -4  14        1.85        1.11      1.92 o 
   3  -4  14      116.46      110.28      9.60 o 
   4  -4  14        0.08        0.67      3.97 o 
  -7  -3  14      425.94      429.13     13.84 o 
  -6  -3  14        7.05        6.07      2.70 o 
  -5  -3  14       50.03       48.72      4.46 o 
  -4  -3  14      545.26      557.51     13.79 o 
  -3  -3  14       24.84       22.38      2.58 o 
  -2  -3  14       23.91       22.67      2.41 o 
  -1  -3  14        0.32        1.41      1.20 o 
   0  -3  14        0.12       -0.79      1.75 o 
   1  -3  14        4.30        3.83      1.64 o 
   2  -3  14      151.16      151.74      7.31 o 
   3  -3  14        0.34        0.78      3.51 o 
   4  -3  14       12.56       10.70      4.68 o 
  -7  -2  14        1.66       -2.16      3.40 o 
  -6  -2  14        2.78        1.52      3.47 o 
  -5  -2  14      170.43      189.02     11.80 o 
  -4  -2  14       32.13       26.90      5.49 o 
  -3  -2  14        0.87       -0.82      2.83 o 
  -2  -2  14      382.25      373.30     15.98 o 
  -1  -2  14       13.93        8.11      2.43 o 
   0  -2  14      279.24      275.02      9.13 o 
   1  -2  14       37.31       43.33      5.14 o 
   2  -2  14       82.28       80.44      8.12 o 
   3  -2  14       46.39       37.85      6.49 o 
   4  -2  14       15.28       11.06      4.78 o 
  -7  -1  14       10.90        9.67      4.39 o 
  -6  -1  14       71.74       85.09      8.43 o 
  -5  -1  14        0.57       -0.07      2.76 o 
  -4  -1  14       66.96       71.76      7.55 o 
  -3  -1  14      418.39      421.42     17.79 o 
  -2  -1  14       65.62       75.66      7.37 o 
  -1  -1  14      251.07      294.84     13.96 o 
   0  -1  14      109.72      118.84      5.94 o 
   1  -1  14        2.24        1.91      3.10 o 
   2  -1  14      112.52      122.05      9.82 o 
   3  -1  14      118.33      154.51     11.45 o 
   4  -1  14        0.74        2.91      4.22 o 
  -7   0  14       11.72        9.36      4.39 o 
  -6   0  14        0.01       -0.25      3.44 o 
  -5   0  14       16.40       20.09      4.93 o 
  -4   0  14      143.70      156.49     10.77 o 
  -3   0  14       64.82       67.44      7.37 o 
  -2   0  14       30.06       30.48      5.35 o 
  -1   0  14       45.97       50.99      6.24 o 
   0   0  14       67.63       79.66      7.41 o 
   1   0  14       12.80       20.92      3.36 o 
   2   0  14       37.73       43.02      4.41 o 
   3   0  14        0.16        2.62      3.65 o 
  -7   1  14        6.06        2.80      3.76 o 
  -6   1  14       13.13       11.55      4.47 o 
  -5   1  14       35.78       36.39      6.20 o 
  -4   1  14      140.48      146.99     10.49 o 
  -3   1  14        7.03        7.34      3.47 o 
  -2   1  14        3.23        5.00      3.40 o 
  -1   1  14      102.43      117.16      8.93 o 
   0   1  14        1.89        0.78      2.76 o 
   1   1  14       24.21       26.82      3.04 o 
   2   1  14        0.42        2.06      2.20 o 
   3   1  14        3.23        8.50      4.50 o 
  -7   2  14       14.59       12.40      5.24 o 
  -6   2  14      123.22      135.34     10.91 o 
  -5   2  14       39.56       34.16      6.34 o 
  -4   2  14       87.36       79.73      8.26 o 
  -3   2  14        6.24        6.73      3.61 o 
  -2   2  14        1.19       -0.65      3.14 o 
  -1   2  14       55.85       60.55      6.08 o 
   0   2  14       17.45       24.83      8.22 o 
   1   2  14       28.70       34.28      3.54 o 
   2   2  14        6.75        5.30      3.02 o 
   3   2  14        5.05        6.98      4.57 o 
  -6   3  14       11.81        4.93      4.25 o 
  -5   3  14        3.16        2.76      3.51 o 
  -4   3  14      112.23      105.39      9.50 o 
  -3   3  14      213.18      189.71      8.83 o 
  -2   3  14       10.18        7.88      5.92 o 
  -1   3  14       30.41       28.46      4.22 o 
   0   3  14        9.35       15.00      3.45 o 
   1   3  14        0.16       -0.86      2.18 o 
   2   3  14        0.02        0.31      2.06 o 
  -5   4  14        7.32        6.91      4.25 o 
  -4   4  14        0.09       -0.50      2.13 o 
  -3   4  14        3.65        3.66      2.49 o 
  -2   4  14       14.11       18.05      3.63 o 
  -1   4  14       52.79       39.79      6.24 o 
   0   4  14        5.89        3.61      2.59 o 
   1   4  14       35.00       25.38      9.02 o 
  -3   5  14       39.77       42.90      5.29 o 
  -2   5  14        4.97        3.33      2.64 o 
  -1   5  14       38.76       39.31      5.06 o 
  -4  -8  15       19.87       23.68      4.42 o 
  -3  -8  15       11.11       10.27      4.08 o 
  -2  -8  15      111.02      112.34      9.69 o 
  -1  -8  15        2.42        2.77      2.63 o 
   0  -8  15        4.27        4.23      2.79 o 
   1  -8  15        0.01        0.35      3.30 o 
  -5  -7  15       91.44      112.28     14.10 o 
  -4  -7  15        0.02       -0.64      2.21 o 
  -3  -7  15        4.05        6.54      2.98 o 
  -2  -7  15       16.52       17.53      3.57 o 
  -1  -7  15       89.59       89.38      5.27 o 
   0  -7  15        7.34        9.09      2.53 o 
   1  -7  15       13.65       17.72      5.35 o 
   2  -7  15      140.76      135.58     11.94 o 
  -6  -6  15       15.12       21.12      6.56 o 
  -5  -6  15        9.24       12.43      5.21 o 
  -4  -6  15       21.31       17.46      3.61 o 
  -3  -6  15        0.31       -0.57      2.04 o 
  -2  -6  15       10.53       12.95      2.61 o 
  -1  -6  15      233.91      295.06      8.91 o 
   0  -6  15       13.82       16.10      2.70 o 
   1  -6  15       30.87       34.37      6.27 o 
   2  -6  15        7.01        4.22      3.83 o 
  -6  -5  15      113.97      109.23      6.30 o 
  -5  -5  15        6.17       10.72      3.80 o 
  -4  -5  15        8.57        8.51      4.35 o 
  -3  -5  15        1.95        0.95      1.40 o 
  -2  -5  15       44.28       57.83      5.09 o 
  -1  -5  15      112.26      116.65      6.56 o 
   0  -5  15       33.94       54.27      5.42 o 
   1  -5  15        2.79        4.82      3.08 o 
   2  -5  15      203.93      219.92      9.27 o 
   3  -5  15        0.33        0.30      2.64 o 
  -7  -4  15       84.86       98.93      7.17 o 
  -6  -4  15       10.48        9.20      3.21 o 
  -5  -4  15       30.96       31.97      3.45 o 
  -4  -4  15       52.68       71.41      4.42 o 
  -3  -4  15        3.33        1.12      1.72 o 
  -2  -4  15       78.04       70.33      4.17 o 
  -1  -4  15       52.05       46.81      4.17 o 
   0  -4  15       88.84      103.21      5.58 o 
   1  -4  15        7.86        7.66      2.64 o 
   2  -4  15        1.60       -0.61      2.03 o 
   3  -4  15       54.67       70.56      8.33 o 
  -7  -3  15       20.50       20.66      5.67 o 
  -6  -3  15       15.09       11.30      4.82 o 
  -5  -3  15       60.76       53.26      7.48 o 
  -4  -3  15       36.94       35.51      6.27 o 
  -3  -3  15        9.36       10.67      4.22 o 
  -2  -3  15        3.63        2.69      3.15 o 
  -1  -3  15       10.36        9.18      2.36 o 
   0  -3  15       52.19       66.66      7.41 o 
   1  -3  15        0.06       -0.59      1.90 o 
   2  -3  15        4.12        4.32      3.83 o 
   3  -3  15      139.59      140.15     11.23 o 
  -7  -2  15       49.18       54.15      7.97 o 
  -6  -2  15      236.33      256.14     14.78 o 
  -5  -2  15      305.85      325.74     16.37 o 
  -4  -2  15        8.62        5.14      3.79 o 
  -3  -2  15      168.83      203.02     12.05 o 
  -2  -2  15       79.35       70.87      7.41 o 
  -1  -2  15       42.69       49.26      4.25 o 
   0  -2  15        0.20        3.67      2.04 o 
   1  -2  15       10.04       14.44      3.14 o 
   2  -2  15        1.02       -1.91      3.19 o 
   3  -2  15        0.59        4.25      4.47 o 
  -7  -1  15       18.77        7.90      4.43 o 
  -6  -1  15       41.65       29.66      6.24 o 
  -5  -1  15       10.65       16.87      5.10 o 
  -4  -1  15      187.04      192.71     12.12 o 
  -3  -1  15       69.60       70.84      7.69 o 
  -2  -1  15       64.39       52.87      6.73 o 
  -1  -1  15       30.01       25.41      5.17 o 
   0  -1  15       11.06       11.63      2.86 o 
   1  -1  15        3.66        6.39      2.59 o 
   2  -1  15       58.34       65.67      7.94 o 
   3  -1  15        2.27        6.02      4.50 o 
  -7   0  15       16.22       11.80      5.28 o 
  -6   0  15        2.59        0.78      3.40 o 
  -5   0  15       32.04       21.44      5.42 o 
  -4   0  15       62.93       65.56      7.94 o 
  -3   0  15       54.33       66.37      7.62 o 
  -2   0  15       48.92       59.57      7.09 o 
  -1   0  15        0.09        0.32      2.91 o 
   0   0  15       28.94       31.68      3.83 o 
   1   0  15      140.66      147.32      7.25 o 
   2   0  15       94.42      108.40      9.89 o 
   3   0  15       23.17       12.69      5.35 o 
  -6   1  15        0.51        0.18      3.58 o 
  -5   1  15        4.20        1.74      3.61 o 
  -4   1  15        4.32        5.92      3.90 o 
  -3   1  15       48.39       53.12      7.19 o 
  -2   1  15        6.42        0.00      3.01 o 
  -1   1  15      113.92       95.47      8.68 o 
   0   1  15       46.07       37.07      6.06 o 
   1   1  15       13.56       18.42      4.32 o 
   2   1  15       25.74       23.71      5.74 o 
  -6   2  15        0.07       -1.95      3.26 o 
  -5   2  15       42.38       49.08      7.51 o 
  -4   2  15       16.10       19.07      5.49 o 
  -3   2  15      103.70       76.76      8.29 o 
  -2   2  15       33.63       33.35      6.13 o 
  -1   2  15      122.69      119.88     14.76 o 
   0   2  15        0.48        1.17      2.33 o 
   1   2  15       48.35       59.14      4.45 o 
   2   2  15       41.10       55.42      7.19 o 
  -5   3  15        2.06        3.97      3.90 o 
  -4   3  15       36.86       47.34      7.48 o 
  -3   3  15        0.83        0.78      3.19 o 
  -2   3  15       72.81       65.62      5.86 o 
  -1   3  15       29.77       34.30      9.57 o 
   0   3  15       16.44       14.09      3.35 o 
   1   3  15       32.45       30.69      4.90 o 
  -4   4  15        0.08       -3.40      3.65 o 
  -3   4  15       18.39       20.17      4.04 o 
  -2   4  15       58.01       74.23     13.06 o 
  -1   4  15       10.89        9.38      4.23 o 
  -2  -8  16        9.56        2.71      2.78 o 
  -1  -8  16       25.45       20.72      3.64 o 
  -4  -7  16       13.74       13.82      3.92 o 
  -3  -7  16       11.13        7.98      5.62 o 
  -2  -7  16        0.00       -0.30      1.91 o 
  -1  -7  16        0.97        0.11      2.02 o 
   0  -7  16        2.54       -0.72      2.37 o 
   1  -7  16       40.93       28.35      6.20 o 
  -5  -6  16        5.48        3.94      3.38 o 
  -4  -6  16        0.09       -1.62      1.88 o 
  -3  -6  16       39.89       46.49      6.07 o 
  -2  -6  16        1.57        1.81      1.90 o 
  -1  -6  16       53.12       56.43      5.09 o 
   0  -6  16        5.23        3.19      2.66 o 
   1  -6  16       30.53       47.27      7.41 o 
  -6  -5  16       34.16       30.26     11.31 o 
  -5  -5  16       42.18       31.51      8.34 o 
  -4  -5  16      140.08      140.87      8.66 o 
  -3  -5  16       11.45       15.92      2.78 o 
  -2  -5  16       14.38       16.84      2.74 o 
  -1  -5  16       15.98       17.74      4.72 o 
   0  -5  16        0.21       -0.20      2.21 o 
   1  -5  16        0.71        4.36      3.47 o 
   2  -5  16        1.82        0.39      3.01 o 
  -6  -4  16        0.31       -4.89      3.26 o 
  -5  -4  16        6.59        3.44      3.97 o 
  -4  -4  16        3.34        4.50      3.86 o 
  -3  -4  16       70.61       85.90      9.07 o 
  -2  -4  16        4.04        1.42      3.33 o 
  -1  -4  16       64.17       65.81      7.69 o 
   0  -4  16       96.57       94.30      8.36 o 
   1  -4  16       39.13       32.60      5.95 o 
   2  -4  16       48.76       39.05      6.80 o 
  -6  -3  16       13.90       11.94      4.93 o 
  -5  -3  16       23.02       16.27      5.49 o 
  -4  -3  16       13.76       13.22      4.85 o 
  -3  -3  16       30.98       21.79      5.71 o 
  -2  -3  16        3.90       10.03      4.32 o 
  -1  -3  16       34.48       33.02      3.90 o 
   0  -3  16       17.32       10.87      4.39 o 
   1  -3  16      184.36      225.59     13.04 o 
   2  -3  16       36.24       31.96      6.24 o 
  -6  -2  16        0.65       -2.34      2.98 o 
  -5  -2  16      274.63      261.39     14.88 o 
  -4  -2  16        5.95       10.84      4.18 o 
  -3  -2  16        3.87       12.72      4.39 o 
  -2  -2  16       16.92       23.88      5.56 o 
  -1  -2  16        0.28       -0.28      1.97 o 
   0  -2  16        4.68        3.85      2.32 o 
   1  -2  16       23.80       21.80      3.69 o 
   2  -2  16        9.17       11.59      4.64 o 
  -6  -1  16       25.88       33.67      6.73 o 
  -5  -1  16        0.27        3.83      4.08 o 
  -4  -1  16       11.53        9.75      4.47 o 
  -3  -1  16       97.45      104.26      9.57 o 
  -2  -1  16      248.48      259.22     14.14 o 
  -1  -1  16       46.46       45.75      6.63 o 
   0  -1  16       49.23       50.21      4.72 o 
   1  -1  16      196.41      211.05     21.83 o 
   2  -1  16        4.46        1.45      3.69 o 
  -6   0  16       26.15       21.58      5.95 o 
  -5   0  16      202.13      240.76     14.71 o 
  -4   0  16        0.03        5.10      4.00 o 
  -3   0  16        4.76        5.17      3.65 o 
  -2   0  16       16.84       19.67      5.28 o 
  -1   0  16       59.07       59.36      7.30 o 
   0   0  16      197.85      209.91      8.82 o 
   1   0  16       59.46       57.19      5.29 o 
   2   0  16       11.19        9.18      4.85 o 
  -5   1  16        5.99        7.76      4.75 o 
  -4   1  16       29.96       26.76      6.38 o 
  -3   1  16      112.54      135.80     10.45 o 
  -2   1  16       11.41       11.06      4.54 o 
  -1   1  16      117.98      118.18      9.99 o 
   0   1  16      110.99      121.27     10.10 o 
   1   1  16       15.65       18.18      3.84 o 
  -5   2  16        6.68        7.34      4.75 o 
  -4   2  16       79.17       70.13      8.79 o 
  -3   2  16       55.70       44.23      7.26 o 
  -2   2  16        9.20       19.14      5.56 o 
  -1   2  16       59.97       75.20      8.82 o 
   0   2  16        6.47        6.91      4.71 o 
  -3   3  16       19.66       18.68      5.49 o 
  -2   3  16        2.75        1.03      4.08 o 
  -1   3  16       45.54       60.72      8.84 o 
  -2  -7  17       12.29        9.13      2.75 o 
  -4  -6  17        7.19        6.54      2.67 o 
  -3  -6  17        0.76        0.23      1.94 o 
  -2  -6  17       39.46       50.27      6.33 o 
  -1  -6  17        1.50        1.03      1.75 o 
   0  -6  17        7.00        3.44      3.30 o 
  -5  -5  17       10.91       18.78      5.99 o 
  -4  -5  17        0.21       -5.10      3.54 o 
  -3  -5  17       22.40       28.24      6.66 o 
  -2  -5  17       16.15       25.13      5.92 o 
  -1  -5  17       35.64       51.60      7.55 o 
   0  -5  17       15.48        8.82      4.32 o 
  -5  -4  17       33.75       48.90      8.01 o 
  -4  -4  17        2.85        2.02      4.04 o 
  -3  -4  17       92.88      108.08     10.24 o 
  -2  -4  17       68.34       76.33      8.86 o 
  -1  -4  17       12.74       18.68      5.24 o 
   0  -4  17      293.51      365.89     17.12 o 
  -5  -3  17       36.64       44.30      7.69 o 
  -4  -3  17       34.68       57.05      8.15 o 
  -3  -3  17      112.38      112.62     10.14 o 
  -2  -3  17       54.68       63.26      8.01 o 
  -1  -3  17      154.12      171.27     11.69 o 
   0  -3  17       53.54       63.06      9.67 o 
   1  -3  17       12.64        7.12      4.61 o 
  -5  -2  17       10.13        8.36      4.82 o 
  -4  -2  17       97.75      101.32     10.17 o 
  -3  -2  17       99.80       98.94      9.67 o 
  -2  -2  17        1.26       -2.27      3.12 o 
  -1  -2  17       45.41       56.98      5.07 o 
   0  -2  17       51.17       60.66      9.13 o 
   1  -2  17       36.43       42.45      6.98 o 
  -5  -1  17      110.66      115.03     10.91 o 
  -4  -1  17        2.03        2.45      4.00 o 
  -3  -1  17       12.37       10.35      4.78 o 
  -2  -1  17      153.21      156.70     11.41 o 
  -1  -1  17       55.39       68.60      5.51 o 
   0  -1  17        0.42        2.42      2.39 o 
   1  -1  17       36.88       50.07      7.62 o 
  -5   0  17        5.15        0.28      4.47 o 
  -4   0  17       71.45       78.74      9.11 o 
  -3   0  17      378.96      463.45     20.84 o 
  -2   0  17       70.31       86.36      9.14 o 
  -1   0  17       19.59       23.71      5.74 o 
   0   0  17        7.08        6.13      2.88 o 
  -4   1  17        4.62        4.00      4.04 o 
  -3   1  17        9.22       17.01      5.63 o 
  -2   1  17       19.57       25.76      6.24 o 
  -1   1  17      187.31      221.52     14.00 o 
  -3  -5  18      111.16      159.40     12.26 o 
  -2  -5  18        8.38        4.15      4.71 o 
  -3  -4  18      129.59      155.53     11.98 o 
  -2  -4  18      126.21      155.75     11.52 o 
  -1  -4  18       33.90       42.84      7.16 o 
  -4  -3  18        9.86       14.85      5.39 o 
  -3  -3  18        3.03        1.63      3.93 o 
  -2  -3  18        0.22       -1.63      3.72 o 
  -1  -3  18      126.79      148.70     11.48 o 
  -4  -2  18        7.54        7.51      4.75 o 
  -3  -2  18        1.33        2.30      4.00 o 
  -2  -2  18       42.83       61.80      8.43 o 
  -1  -2  18        0.75        5.82      2.83 o 
  -3  -1  18        4.13       -1.35      3.54 o 
  -2  -1  18        0.95        1.03      3.83 o 
  -1  -1  18        0.40        1.07      2.66 o 
                                                 
